# Supplementary material for: Protein Family Expansions and Biological Complexity
Source: PLoS Comput Biol. 2006 May 26;2(5):e48. doi: 10.1371/journal.pcbi.0020048 (PMC1464810; doi:10.1371/journal.pcbi.0020048)
Supplement: Dataset S1 — The spreadsheet genome_characteristics lists the 38 genomes used in our analysis, as taken from SUPERFAMILY version 1.69 [18], http://supfam.mrc-lmb.cam.ac.uk/SUPERFAMILY. Please refer to the SUPERFAMILY database for further information on the origin of the genome sequences. The two-letter abbreviation for each genome is the one used in the SUPERFAMLY MySQL database. The three-letter abbreviation for each genome is used in our paper. The information on the total number of genes (non-redundant in terms of splice variants), average gene length, and the total number of domains predicted by SUPERFAMILY (domains of all classes) were taken directly from the SUPERFAMILY database [18]. The estimated number of different cell types are taken from the publication by Valentine et al. [28] and Hedges et al. [29]. The average of these values represents the estimated number of different cell types used in this analysis. The spreadsheet superfamily_data contains information on the abundance of the 1,219 superfamilies in 38 genomes. The superfamilies are annotated in terms of their general and more detailed type of function, their identifier used in the SCOP [21] and in the SUPERFAMILY [18] database, and their correlation with the estimated number of different cell types. (982 KB XLS) [file pcbi.0020048.sd001.xls]

## Sheet: genome_characteristics
The table lists each of the 38 genomes as taken from SUPERFAMILY version 1.69 (Madera et al. 2004).
Information on the origin of the genome sequence can be found in the database.
The table lists the two[1]- and three[2]-letter abbreviation of the genome, complete species name, the total number of genes (non-redundant in terms of splice variants) and the total number of domains predicted by SUPERFAMILY (domains of all classes), and the estimated number of different cell types as taken from the publication by Hedges et al. (Hedges et al. 2004)[3] and Valentine et al. (Valen…
								Pearson	R-value	0.542462	0.722085	0.765797				-0.157859
								corrleation	R2-value	0.294265	0.521407	0.586446				0.0249194
[1]	[2]												[2]
			Hedges 2002		Valentine 1994	New Range					superfamilies a to d	all 1219 superfamilies a to g)
		Organism	Min	Max		Min	Max	Avg. no. cell types	Half Range (Error)	Total Genes	Superfamilies	Total Domains				Sequ. Length	Avg. seq. length	Stdev
cy	Cre	Chlamydomonas reinhardtii	9.5	15.5		9.5	15.5	12.5	3	19832	574	8274	Cre	Chlamydomonas reinhardtii	Cre	419					s
ot	Osa	Oryza sativa	26	28.5		26	28.5	27.25	1.25	47741	608	25307	Osa	Oryza sativa	osa	457
ad	Ath	Arabidopsis thaliana	26	28.5		26	28.5	27.25	1.25	26751	609	19323	Ath	Arabidopsis thaliana	ath	415	430.333	23.1805
dt	Ddi	Dictyostelium discoideum	3	6.3		3	6.3	4.65	1.65	13681	569	8376	Ddi	Dictyostelium discoideum	ddi	518
tb	Tbr	Trypanosoma brucei	7.2	8.5		7.2	8.5	7.85	0.65	8758	461	4480	Tbr	Trypanosoma brucei	thr	501
em	Lma	Leishmania major	7.2	8.5		7.2	8.5	7.85	0.65	8280	469	4862	Lma	Leishmania major	lma	633
ra	Pra	Phytophthora ramorum	7.2	8.5		7.2	8.5	7.85	0.65	16066	578	10722	Pra	Phytophthora ramorum	pra	458
tl	Tps	Thalassiosira pseudonana	7.2	8.5		7.2	8.5	7.85	0.65	11397	553	7423	Tps	Thalassiosira pseudonana	tps	261
en	Ehi	Entamoeba histolytica	3	6.3		3	6.3	4.65	1.65	9772	375	5782	Ehi	Entamoeba histolytica	ehi	389
nu	Tan	Theileria annulata	7.2	8.5		7.2	8.5	7.85	0.65	3795	371	2125	Tan	Theileria annulata	tan	534
pl	Pfa	Plasmodium falciparum	7.2	8.5		7.2	8.5	7.85	0.65	5265	427	2708	Pfa	Plasmodium falciparum	pfa	760	506.75	150.053
ns	Ncr	Neurospora crassa	5	6.1		5	6.1	5.55	0.55	10620	571	5598	Ncr	Neurospora crassa	ncr	462
an	Eni	Emericella nidulans	5	6.1		5	6.1	5.55	0.55	9541	569	7454	Eni	Emericella nidulans	eni	531
po	Spo	Schizosaccharomyces pombe	3	5.7		3	5.7	4.35	1.35	4990	507	3930	Spo	Schizosaccharomyces pombe	spo	473
xr	Sce	Saccharomyces cerevisiae	3	3.1		3	3.1	3.05	0.05	6680	511	4243	Sce	Saccharomyces cerevisiae	sce	450
kl	Kla	Kluyveromyces lactis	3	3.1		3	3.1	3.05	0.05	5331	519	3770	Kla	Kluyveromyces lactis	kla	469
al	Cal	Candida albicans	3	3.1		3	3.1	3.05	0.05	6165	520	4260	Cal	Candida albicans	cal	479
yl	Yli	Yarrowia lipolytica	3	3.1		3	3.1	3.05	0.05	6659	515	4651	Yli	Yarrowia lipolytica	yli	479
eu	Ecu	Encephalitozoon cuniculi	3	3.7		3	3.7	3.35	0.35	9541	288	1236	Ecu	Encephalitozoon cuniculi	ecu	359
fc	Pch	Phanerochaete chrysosporium	3	5.7		3	5.7	4.35	1.35	10048	542	6661	Pch	Phanerochaete chrysosporium	pch	454
um	Uma	Ustilago maydis	3	5.7		3	5.7	4.35	1.35	6522	548	4712	Uma	Ustilago maydis	uma	612	476.8	63.8014
cw	Cbr	Caenorhabditis briggsae	22	33.9	35	22	35	28.5	6.5	19334	590	11338	Cbr	Caenorhabditis briggsae	cbr	413
cn	Cel	Caenorhabditis elegans	22	33.9	35	22	35	28.5	6.5	19723	590	11900	Cel	Caenorhabditis elegans	cel	418
aj	Ame	Apis mellifera	60	68	50	60	68	64	4	13448	595	7290	Ame	Apis mellifera	ame	292
ah	Aga	Anopheles gambiae	60	68	50	60	68	64	4	14364	638	10286	Aga	Anopheles gambiae	aga	391
de	Dme	Drosophila melanogaster	60	68	50	60	68	64	4	13767	608	9722	Dme	Drosophila melanogaster	dme	528	408.4	84.0672
it	Cin	Ciona intestinalis	68	77	80	68	80	74	6	10988	556	7518	Cin	Ciona intestinalis	cin	383	383	0
df	Dre	Danio rerio	104	120	135	104	135	119.5	15.5	22877	646	20477	Dre	Danio rerio	dre	454
t1	Tni	Tetraodon nigroviridis	104	120	135	104	135	119.5	15.5	28005	652	20336	Tni	Tetraodon nigroviridis	tni	404
tq	Tru	Takifugu rubripes	104	120	135	104	135	119.5	15.5	20796	645	17843	Tru	Takifugu rubripes	tru	465
xk	Xtr	Xenopus tropicalis	114	120	145	114	145	129.5	15.5	24405	711	19369	Xtr	Xenopus tropicalis	xtr	441
gh	Gga	Gallus gallus	118	120	190	118	190	154	36	17709	645	13798	Gga	Gallus gallus	gga	435
di	Cfa	Canis familiaris	118	120		118	200	159	41	18201	657	17049	Cfa	Canis familiaris	cfa	518
bw	Bta	Bos taurus	118	120		118	200	159	41	22013	660	18827	Bta	Bos taurus	bta	464
ro	Rno	Rattus norvegicus	118	120		118	200	159	41	21952	652	19284	Rno	Rattus norvegicus	rno	465
mh	Mmu	Mus musculus	118	120		118	200	159	41	25613	663	21318	Mmu	Mus musculus	mmu	432
xq	Ptr	Pan troglodytes	118	120	220	118	220	169	51	21630	657	16142	Ptr	Pan troglodytes	ptr	377
ht	Hsa	Homo sapiens	118	120	220	118	220	169	51	22218	672	19225	Hsa	Homo sapiens	hsa	498	450.273	39.578
																	Average sequence length	Stdev
																Plants	430.333	23.1805
																Protists	506.75	150.053
																Fungi	476.8	63.8014
																Nematodes/Insects	408.4	84.0672
																Ciona	383	0
																Vertebrates	450.273	39.578

## Sheet: superfamily_data
sf version sf169
TOTAL 1539 superfamilies analysed
TOTAL 1219 superfamilies in all organisms
DESCRIPTION OF COLUMNS:
Function	Function	More detailed function	SCOP ID	PCC	Name	Organims
encode as number	one of seven categories		five-digit identifier as used in SCOP and SCUPERFAMILY	Pearson Correlation Coefficient	Name of superfamily
					Cell types	12.5	27.25	27.25	4.65	7.85	7.85	7.85	7.85	4.65	7.85	7.85	5.55	5.55	4.35	3.05	3.05	3.05	3.05	3.35	4.35	4.35	28.5	28.5	64	64	64	74	119.5	119.5	119.5	129.5	154	159	159	159	159	169	169
						cy	ot	ad	dt	tb	em	ra	tl	en	nu	pl	ns	an	po	xr	kl	al	yl	eu	fc	um	cw	cn	aj	ah	de	it	df	t1	tq	xk	gh	di	bw	ro	mh	xq	ht
Function	Function	More detailed function	SCOP ID	PCC	Name	Cre	Osa	Ath	Ddi	Tbr	Lma	Pra	Tps	Ehi	Tan	Pfa	Ncr	Eni	Spo	Sce	Kla	Cal	Yli	Ecu	Pch	Uma	Cbr	Cel	Ame	Aga	Dme	Cin	Dre	Tni	Tru	Xtr	Gga	Cfa	Bta	Rno	Mmu	Ptr	Hsa
4	Processes_EC	Cell adhesion	48726	0.966914	Immunoglobulin	0	0	0	1	0	0	1	0	0	0	0	0	0	0	0	0	0	0	0	0	1	72	67	122	170	123	55	449	486	418	474	429	465	638	608	649	437	551
4	Processes_EC	Cell adhesion	69179	0.962686	Integrin domains	0	0	0	0	0	0	0	0	0	0	0	0	0	0	0	0	0	0	0	0	0	3	3	7	5	7	11	27	28	26	22	18	25	25	22	25	25	26
5	Processes_IC	Cell cycle, Apoptosis	56854	0.960877	Bcl-2 inhibitors of programmed cell death	0	0	0	0	0	0	0	0	0	0	0	0	0	0	0	0	0	0	0	0	0	1	1	2	2	2	3	11	11	11	7	10	12	18	14	15	13	14
5	Processes_IC	Cell cycle, Apoptosis	47986	0.95936	DEATH domain	0	0	0	0	0	0	0	0	0	0	0	0	0	0	0	0	0	0	0	0	0	6	5	4	7	9	12	62	47	47	51	42	59	60	61	74	58	79
5	Processes_IC	Proteases	100895	0.956614	Kazal-type serine protease inhibitors	7	0	0	0	0	0	16	2	0	0	0	0	0	0	0	0	0	0	0	0	0	5	5	17	14	19	16	32	42	33	25	33	33	35	42	45	32	38
4	Processes_EC	Cell adhesion	82671	0.951732	SEA domain	0	0	0	0	0	0	0	0	0	0	0	0	0	0	0	0	0	0	0	0	0	0	2	0	3	2	0	7	10	13	11	11	15	16	14	13	12	17
4	Processes_EC	Blood clotting	57440	0.946387	Kringle-like	0	0	0	0	0	1	0	3	0	1	1	0	0	0	0	0	0	0	0	0	0	4	3	3	2	2	10	24	31	26	21	22	24	24	23	24	22	30
4	Processes_EC	Immune response	50353	0.94449	Cytokine	0	0	2	0	0	0	0	0	0	0	0	0	0	0	0	0	0	0	0	0	0	2	2	2	2	3	6	35	34	29	21	21	32	30	33	31	30	35
4	Processes_EC	Cell adhesion	57196	0.942814	EGF/Laminin	4	71	8	10	0	0	0	1	0	0	6	0	0	0	1	0	0	0	0	0	0	61	58	42	51	46	127	183	209	182	150	162	163	156	152	163	149	167
4	Processes_EC	Immune response	57535	0.942136	Complement control module/SCR domain	0	0	0	0	0	0	1	0	0	0	0	0	0	0	0	0	0	0	0	0	0	7	8	10	13	14	49	57	46	46	35	35	40	53	44	49	48	51
4	Processes_EC	Blood clotting	57552	0.937236	Blood coagulation inhibitor (disintegrin)	0	0	0	0	0	0	0	0	0	0	0	1	1	1	0	0	0	1	1	1	1	4	4	5	7	5	4	12	17	18	16	14	26	23	23	32	13	23
4	Processes_EC	Cell adhesion	47090	0.936391	PGBD-like	1	4	6	2	0	0	0	0	0	0	0	0	0	0	0	0	0	0	0	0	0	4	4	2	3	2	5	16	15	12	21	8	16	17	16	19	16	20
4	Processes_EC	Cell adhesion	57581	0.935624	TB module/8-cys domain	0	0	0	0	0	0	0	0	0	0	0	0	0	0	0	0	0	0	0	0	0	0	0	1	0	0	2	6	9	5	7	6	8	8	5	6	7	7
6	Regulation	DNA-binding	63763	0.935306	SAND domain-like	1	0	0	0	0	0	0	0	0	0	0	0	0	0	0	0	0	0	0	0	0	4	5	3	2	3	4	10	10	7	6	6	9	8	9	11	7	11
5	Processes_IC	Cell cycle, Apoptosis	57501	0.934665	Cystine-knot cytokines	0	0	0	0	0	0	0	0	0	0	0	0	0	0	0	0	0	0	0	0	0	13	13	8	10	13	15	79	69	63	57	41	57	58	56	60	53	65
6	Regulation	DNA-binding	57667	0.932436	C2H2 and C2HC zinc fingers	2	22	22	6	2	1	22	1	7	4	3	34	36	14	34	27	25	25	5	24	23	76	59	106	210	197	85	318	326	269	334	183	354	546	478	635	541	659
2	Metabolism	Energy	54511	0.932179	GFP-like	0	0	0	0	0	0	0	0	0	0	0	0	0	0	0	0	0	0	0	0	0	1	1	1	1	1	2	3	5	4	4	3	4	3	3	4	3	3
5	Processes_IC	Proteases	57256	0.930729	Elafin-like	0	0	0	0	0	0	0	0	0	0	0	0	0	0	0	0	0	0	0	0	0	3	3	3	3	1	0	5	7	6	7	8	11	13	17	12	10	14
1	Information	DNA replication/repair	63748	0.929951	Tudor/PWWP/MBT	6	32	30	5	2	4	19	1	1	0	1	3	2	5	3	2	3	1	0	2	2	13	8	19	19	22	14	55	63	57	45	49	53	48	55	53	45	53
6	Regulation	Signal transduction	63501	0.929628	Frizzled cysteine-rich domain	0	0	0	4	0	0	0	0	0	0	0	0	0	0	0	0	0	0	0	0	0	5	5	5	6	8	9	19	25	18	20	15	15	16	15	18	14	19
6	Regulation	DNA-binding	47769	0.929356	SAM/Pointed domain	6	11	11	23	4	3	14	5	2	0	1	6	6	4	5	5	4	4	1	4	5	26	23	23	31	39	28	117	132	112	84	84	101	86	90	98	80	99
6	Regulation	DNA-binding	48092	0.928701	Transcription factor STAT-4 N-domain	0	0	0	0	0	0	0	0	0	0	0	0	0	0	0	0	0	0	0	0	0	0	0	1	2	0	1	8	6	7	6	3	8	7	6	7	6	7
5	Processes_IC	Proteases	57610	0.928205	Thyroglobulin type-1 domain	0	0	0	0	0	0	0	0	0	0	0	0	0	0	0	0	0	0	0	0	0	7	6	3	7	3	10	17	22	23	12	16	16	14	17	16	16	17
4	Processes_EC	Toxins/defense	57302	0.927855	Snake toxin-like	0	0	1	0	0	0	0	0	0	0	0	0	0	0	0	0	0	0	0	0	0	13	14	5	7	7	7	15	33	21	15	19	27	26	33	39	26	30
4	Processes_EC	Cell adhesion	69687	0.926927	Integrin beta tail domain	0	0	0	0	0	0	0	0	0	0	0	0	0	0	0	0	0	0	0	0	0	1	1	2	2	1	2	3	10	6	4	6	6	5	6	7	6	7
6	Regulation	Receptor activity	111418	0.926602	Hormone receptor domain (HRM, Pfam 02793)	0	0	0	0	0	0	0	0	0	0	0	0	0	0	0	0	0	0	0	0	0	3	3	3	3	6	4	18	24	23	20	16	16	16	14	17	16	19
6	Regulation	Signal transduction	55550	0.926368	SH2 domain	0	0	2	13	0	0	2	0	4	0	0	0	0	0	0	0	0	0	0	0	0	57	64	25	32	32	35	123	125	107	94	78	107	97	98	110	89	110
1	Information	Translation	47031	0.92507	Second domain of FERM	1	1	1	5	0	0	1	0	2	0	0	0	0	0	0	0	0	0	0	0	0	16	16	16	19	19	14	56	62	60	40	42	44	42	44	42	39	43
6	Regulation	Signal transduction	101494	0.921629	Stathmin	0	0	0	0	0	0	0	0	0	0	0	0	0	0	0	0	0	0	0	0	0	0	0	1	1	1	1	7	7	3	4	4	4	5	6	5	5	5
4	Processes_EC	Immune response	49842	0.921181	TNF-like	0	0	0	1	0	0	0	0	0	0	0	0	0	0	0	0	0	0	0	0	0	1	1	2	0	1	7	58	55	44	30	34	43	44	41	48	43	49
0	General	Protein interaction	50923	0.921049	Hemopexin-like domain	0	1	0	0	0	1	0	0	0	0	0	0	0	0	0	0	0	0	0	0	0	6	6	3	3	2	5	25	29	23	23	11	20	21	22	23	23	23
2	Metabolism	Polysaccharide m/tr	50370	0.920814	Ricin B-like lectins	0	11	3	12	0	0	11	4	9	2	2	2	0	0	0	0	0	0	5	7	0	10	8	5	10	14	10	23	24	26	21	23	28	27	25	23	19	28
6	Regulation	RNA binding, m/tr	82708	0.919904	R3H domain	2	3	6	3	2	2	3	1	1	0	0	4	4	1	1	1	1	1	0	2	4	2	2	5	3	4	4	11	9	10	6	9	10	8	11	10	10	11
6	Regulation	Receptor activity	110035	0.919795	GDNF receptor-like (Pfam 02351)	0	0	0	0	0	0	0	0	0	0	0	0	0	0	0	0	0	0	0	0	0	1	1	2	1	2	1	6	7	7	5	5	5	4	5	5	4	5
0	General	General	49299	0.919754	PKD domain	0	0	0	0	0	0	0	0	0	0	0	0	0	0	0	0	0	0	0	0	0	0	0	1	1	0	1	7	10	9	8	6	7	6	7	8	7	7
0	General	Small molecule binding	109775	0.918704	Mannose-6-phosphate receptor binding protein 1 (Tip47), C-terminal domain	0	0	0	0	0	0	0	0	0	0	0	0	0	0	0	0	0	0	0	0	0	0	0	0	0	0	1	3	2	2	2	5	3	2	3	4	3	3
6	Regulation	Signal transduction	48670	0.917692	Transducin (heterotrimeric G protein), gamma chain	0	0	0	1	0	0	0	0	0	0	0	0	1	0	0	0	0	0	0	0	0	4	4	4	5	5	1	16	20	19	5	12	16	17	14	20	14	17
6	Regulation	Signal transduction	50044	0.916142	SH3-domain	1	6	5	29	4	5	3	0	36	0	0	24	25	21	23	21	24	21	0	21	23	57	53	54	57	59	58	232	254	234	178	157	182	178	167	193	158	204
4	Processes_EC	Immune response	57586	0.915989	TNF receptor-like	0	0	0	0	0	0	1	0	0	0	0	0	0	0	0	0	0	0	0	0	0	0	1	0	0	0	1	12	11	18	20	18	16	16	21	29	13	21
4	Processes_EC	Toxins/defense	47686	0.915574	Anaphylotoxins (complement system)	0	0	0	0	0	0	0	0	0	0	0	0	0	0	0	0	0	0	0	0	0	0	0	0	0	0	0	4	5	5	6	4	4	4	4	5	4	5
4	Processes_EC	Cell adhesion	49265	0.914855	Fibronectin type III	3	2	3	0	1	1	10	12	0	0	0	2	3	0	1	1	1	1	0	1	1	43	40	41	55	56	34	196	299	236	163	173	182	172	160	183	166	184
4	Processes_EC	Cell adhesion	69318	0.914436	Integrin alpha N-terminal domain	1	2	1	8	2	2	0	8	1	1	1	0	5	0	0	0	0	0	0	1	1	3	3	7	6	7	10	23	30	17	19	12	21	20	18	22	21	22
4	Processes_EC	Cell adhesion	82895	0.913723	TSP-1 type 1 repeat	0	1	0	1	0	0	3	0	0	0	3	0	0	0	0	0	0	0	0	0	0	33	35	18	11	14	64	74	78	73	59	62	56	59	52	63	62	66
0	General	Protein interaction	47391	0.913708	Dimerization-anchoring domain of cAMP-dependent type II PK regulatory subunit	1	0	0	0	2	2	1	0	0	0	2	0	0	0	0	1	0	1	0	0	0	1	1	2	2	3	3	5	6	5	4	3	5	4	5	7	6	8
4	Processes_EC	Cell adhesion	46966	0.913481	Spectrin repeat	0	0	0	1	0	0	1	0	2	0	0	1	1	1	0	0	0	1	0	1	1	8	7	14	12	9	5	40	46	48	33	35	32	30	30	31	28	31
6	Regulation	DNA-binding	47655	0.913233	STAT	0	0	0	4	0	0	0	0	0	0	0	0	0	0	0	0	0	0	0	0	0	1	2	1	2	1	2	8	7	7	7	3	8	7	6	7	8	7
6	Regulation	Signal transduction	50729	0.912948	PH domain-like	8	53	53	111	13	16	133	15	87	7	8	24	25	22	26	21	23	28	4	29	26	103	103	102	120	119	92	408	481	446	315	306	342	321	347	356	290	377
0	General	Protein interaction	82615	0.91134	Polo-box domain	1	0	0	1	1	2	1	1	1	0	0	1	1	1	1	1	1	1	1	1	1	2	3	1	1	2	2	5	4	4	5	4	4	5	4	6	5	6
0	General	Protein interaction	47719	0.911254	p53 tetramerization domain	0	0	0	0	0	0	0	0	0	0	0	0	0	0	0	0	0	0	0	0	0	0	0	0	0	0	2	4	2	3	2	2	3	3	3	3	2	3
6	Regulation	Other regulatory function	103359	0.911135	Suppressor of Fused, N-terminal domain	0	0	0	0	0	0	0	0	0	0	0	0	0	0	0	0	0	0	0	0	0	0	0	1	1	1	1	1	1	1	1	1	1	1	1	1	1	1
3	Other	Unknown function	103637	0.910432	CCHHC domain	0	0	0	0	0	0	0	0	0	0	0	0	0	0	0	0	0	0	0	0	0	1	1	3	4	2	3	5	11	10	5	7	7	6	6	6	6	7
2	Metabolism	Nucleotide m/tr	54919	0.909388	Nucleoside diphosphate kinases	5	5	5	4	5	4	5	5	1	1	2	1	1	1	1	1	1	1	1	2	3	5	5	4	3	4	5	11	10	9	9	9	14	11	12	14	9	11
0	General	Protein interaction	51045	0.907712	WW domain	8	10	9	5	7	7	28	12	4	5	3	6	8	5	6	6	5	4	1	4	6	16	14	15	17	21	11	41	43	45	31	31	37	35	40	40	30	41
5	Processes_IC	Cell cycle, Apoptosis	81783	0.906697	C-terminal domain of DFF45/ICAD (DFF-C domain)	0	0	0	0	0	0	0	0	0	0	0	0	0	0	0	0	0	0	0	0	0	0	0	0	0	0	0	0	1	1	1	1	1	1	1	1	1	1
4	Processes_EC	Immune response	48305	0.906697	Class II MHC-associated invariant chain ectoplasmic trimerization domain	0	0	0	0	0	0	0	0	0	0	0	0	0	0	0	0	0	0	0	0	0	0	0	0	0	0	0	0	1	1	1	1	1	1	1	1	1	1
6	Regulation	DNA-binding	47454	0.905729	A DNA-binding domain in eukaryotic transcription factors	0	0	0	0	0	0	0	0	2	0	0	0	0	0	0	0	0	0	0	0	0	4	5	5	5	4	6	27	25	25	20	13	17	17	18	20	14	22
2	Metabolism	Energy	81419	0.904401	Mitochondrial cytochrome c oxidase subunit VIIa	0	0	0	0	0	0	0	0	0	0	0	0	0	0	0	0	0	0	0	0	0	0	0	0	2	2	0	2	3	3	1	2	5	5	3	4	3	4
2	Metabolism	Lipid m/tr	57190	0.900381	Colipase-like	0	0	0	0	0	0	0	0	0	0	0	0	0	0	0	0	0	0	0	0	0	0	0	0	0	0	1	1	2	2	0	3	2	3	3	2	3	3
6	Regulation	Signal transduction	48097	0.900314	Regulator of G-protein signaling, RGS	0	1	1	10	0	0	10	3	4	0	0	7	5	4	3	3	5	5	0	4	3	18	19	10	13	9	14	46	51	45	32	35	37	37	37	37	28	37
5	Processes_IC	Proteases	50242	0.899179	TIMP-like	0	0	0	0	0	0	0	0	0	0	0	0	0	0	0	0	0	0	0	0	0	3	3	2	3	3	8	23	32	24	25	15	21	23	16	18	15	21
5	Processes_IC	Transport	50814	0.898937	Lipocalins	0	5	3	2	0	0	1	2	0	0	0	0	0	0	0	0	1	0	0	0	0	14	15	7	12	7	3	33	33	33	17	18	36	43	53	63	30	36
5	Processes_IC	Phospholipid m/tr	48619	0.898001	Phospholipase A2, PLA2	1	4	5	0	0	0	1	0	0	0	0	2	0	0	0	0	0	0	0	0	0	8	7	7	7	7	3	8	10	8	6	6	9	17	13	12	13	13
6	Regulation	Receptor activity	103575	0.897792	Plexin repeat	0	0	0	0	0	0	0	0	0	0	0	0	0	0	0	0	0	0	0	0	0	4	4	5	4	5	1	40	42	37	27	23	31	24	28	31	22	30
4	Processes_EC	Cell adhesion	90188	0.897139	Somatomedin B domain	0	0	0	0	0	0	0	0	0	0	0	0	0	0	0	0	0	0	0	0	0	0	0	0	2	2	0	8	10	9	7	7	7	6	7	7	4	7
4	Processes_EC	Cell adhesion	57603	0.896168	Fibronectin type I module	0	0	0	0	0	0	0	0	0	0	0	0	0	0	0	0	0	0	0	0	0	0	0	0	0	0	1	3	3	3	2	3	2	2	2	2	2	2
4	Processes_EC	Cell adhesion	55166	0.894382	Hedgehog/DD-peptidase	0	0	0	1	0	0	0	0	0	0	0	0	0	0	0	0	0	0	0	0	0	0	0	1	1	1	2	5	3	4	3	2	3	2	3	3	3	3
5	Processes_IC	Cell motility	48678	0.893953	Moesin tail domain	0	0	0	0	0	0	0	0	0	0	0	0	0	0	0	0	0	0	0	0	0	2	2	2	3	2	2	4	8	8	5	5	4	5	4	6	4	5
2	Metabolism	Other enzymes	51069	0.893927	Carbonic anhydrase	3	13	8	0	1	1	10	4	0	1	2	1	0	0	0	0	0	0	0	0	0	6	6	11	15	15	1	18	27	22	18	18	16	19	18	18	21	22
4	Processes_EC	Cell adhesion	109843	0.892083	CAPPD, an extracellular domain of amyloid beta A4 protein	0	0	0	0	0	0	0	0	0	0	0	0	0	0	0	0	0	0	0	0	0	1	1	1	1	1	0	3	4	4	2	2	3	3	2	3	2	3
6	Regulation	Signal transduction	50156	0.891958	PDZ domain-like	8	24	17	1	7	9	45	25	1	1	2	2	1	3	2	2	3	3	1	2	1	55	59	56	72	67	39	189	242	190	139	129	140	138	132	140	116	145
6	Regulation	Other regulatory function	90073	0.890454	GCM domain	0	0	0	0	0	0	0	0	0	0	0	0	0	0	0	0	0	0	0	0	0	0	0	1	2	2	0	1	1	1	1	2	3	2	2	2	2	2
0	General	General	57630	0.890083	GLA-domain	0	0	0	0	0	0	0	0	0	0	0	0	0	0	0	0	0	0	0	0	0	0	0	0	0	0	1	14	19	17	10	11	11	12	10	17	11	14
5	Processes_IC	Transport	57424	0.890079	LDL receptor-like module	0	0	0	0	0	0	1	0	1	0	0	0	0	0	0	0	0	0	0	0	0	22	25	24	31	33	30	55	63	50	42	33	44	35	36	39	38	41
2	Metabolism	Carbohydrate m/tr	49785	0.888897	Galactose-binding domain-like	19	53	45	25	5	3	17	10	8	2	5	13	21	4	4	5	5	5	3	5	5	18	16	25	19	21	25	72	92	84	74	58	65	69	69	70	57	73
6	Regulation	DNA-binding	49417	0.886517	p53-like transcription factors	0	0	0	8	1	0	0	0	0	0	0	3	2	3	1	1	4	2	0	1	3	41	29	18	22	20	20	55	72	54	40	37	46	44	44	47	45	46
2	Metabolism	Redox	56512	0.885952	Nitric oxide (NO) synthase oxygenase domain	0	0	0	0	0	0	0	1	0	0	0	0	0	0	0	0	0	0	0	0	0	0	0	1	2	1	2	4	1	1	4	2	3	4	3	3	2	3
5	Processes_IC	Proteases	52129	0.88593	Caspase-like	2	9	8	2	4	1	0	6	0	0	1	2	2	1	1	1	1	1	0	3	1	4	5	5	16	7	8	16	12	12	10	13	12	13	14	13	12	13
2	Metabolism	Other enzymes	110083	0.88426	Peptidylarginine deiminase Pad4, middle domain	0	0	0	0	0	0	0	0	0	0	0	0	0	0	0	0	0	0	0	0	0	0	0	0	0	0	0	1	1	1	3	2	4	5	4	5	4	5
1	Information	DNA replication/repair	46596	0.883478	Eukaryotic DNA topoisomerase I, dispensable insert domain	0	0	0	0	0	0	0	0	0	0	0	0	0	0	0	0	0	0	0	0	0	1	1	1	1	1	1	3	3	3	3	2	1	2	3	2	2	2
2	Metabolism	Other enzymes	64438	0.883215	CNF1/YfiH-like putative cysteine hydrolases	0	0	0	0	0	0	0	0	0	0	0	0	0	0	0	0	0	0	0	0	0	0	0	0	0	0	0	1	1	1	2	1	1	1	1	1	1	1
4	Processes_EC	Cell adhesion	49313	0.882978	Cadherin-like	0	0	0	0	0	0	0	0	0	0	0	1	1	0	1	1	1	1	0	1	2	22	16	20	42	19	17	136	150	119	89	74	68	88	88	103	76	84
6	Regulation	DNA-binding	47413	0.881305	lambda repressor-like DNA-binding domains	1	3	4	2	1	1	2	2	1	1	1	2	1	1	1	1	1	1	1	2	1	5	5	12	9	6	4	25	21	21	30	12	16	15	16	21	13	21
2	Metabolism	Other enzymes	89890	0.880759	Proguanylin	0	0	0	0	0	0	0	0	0	0	0	0	0	0	0	0	0	0	0	0	0	0	0	0	0	0	0	1	2	2	0	1	2	2	2	2	2	2
0	General	Ion binding	89811	0.880439	Amyloid beta a4 protein copper binding domain (domain 2)	0	0	0	0	0	0	0	0	0	0	0	0	0	0	0	0	0	0	0	0	0	1	1	1	1	1	0	1	4	4	2	2	3	3	2	3	2	3
0	General	Small molecule binding	56491	0.880439	A heparin-binding domain	0	0	0	0	0	0	0	0	0	0	0	0	0	0	0	0	0	0	0	0	0	1	1	1	1	1	0	1	4	4	2	2	3	3	2	3	2	3
4	Processes_EC	Toxins/defense	49606	0.880292	Neurophysin II	0	0	0	0	0	0	0	0	0	0	0	0	0	0	0	0	0	0	0	0	0	0	0	0	0	0	0	1	2	2	1	1	2	1	2	2	1	2
6	Regulation	Signal transduction	109805	0.879418	Phenylalanine zipper	0	0	0	0	0	0	0	0	0	0	0	0	0	0	0	0	0	0	0	0	0	0	0	1	1	1	0	0	2	2	1	2	3	2	2	3	1	3
0	General	General	47576	0.878704	Calponin-homology domain, CH-domain	6	17	16	34	9	8	12	2	36	1	4	5	6	6	4	4	5	5	4	5	5	25	30	27	27	31	20	88	101	86	64	54	74	68	69	72	46	71
6	Regulation	DNA-binding	47370	0.876295	Bromodomain	11	25	27	15	6	6	22	27	9	10	4	8	6	9	10	7	8	9	4	10	11	15	15	17	16	19	17	42	51	45	38	36	40	36	31	40	38	41
4	Processes_EC	Immune response	48652	0.87626	Tetraspanin	0	0	0	0	0	0	0	0	0	0	0	0	0	0	0	0	0	0	0	0	0	13	13	14	16	33	13	45	39	43	31	23	27	28	24	29	26	30
6	Regulation	RNA binding, m/tr	54768	0.875329	dsRNA-binding domain-like	4	23	22	11	5	4	6	4	9	2	1	6	4	6	6	7	7	5	2	6	5	10	12	12	14	14	9	21	25	27	21	16	25	28	40	41	27	38
0	General	General	48552	0.87481	Serum albumin-like	0	0	0	0	0	0	0	0	0	0	0	0	0	0	0	0	0	0	0	0	0	0	0	0	0	0	0	0	2	1	3	2	5	5	5	5	5	5
2	Metabolism	Lipid m/tr	49594	0.873536	Rab geranylgeranyltransferase alpha-subunit, insert domain	0	0	0	0	0	0	0	0	0	0	0	0	0	0	0	0	0	0	0	0	0	0	0	0	0	0	0	1	1	1	1	0	1	1	1	1	1	1
6	Regulation	Signal transduction	89837	0.872307	Doublecortin (DC)	0	0	0	2	1	1	0	0	0	1	1	0	0	0	0	0	0	0	0	0	0	6	8	2	3	4	2	5	13	10	7	8	9	8	6	10	9	10
6	Regulation	Signal transduction	69125	0.871032	Nuclear receptor coactivator interlocking domain	0	0	0	0	0	0	0	0	0	0	0	0	0	0	0	0	0	0	0	0	0	0	0	1	0	0	0	5	9	8	5	5	5	5	4	5	5	5
5	Processes_IC	Phospholipid m/tr	47874	0.869658	Annexin	0	13	8	3	0	0	8	2	0	0	0	2	3	0	0	0	0	1	0	0	1	4	4	4	8	7	5	21	16	14	9	14	13	13	14	12	15	15
4	Processes_EC	Cell adhesion	103647	0.86917	TSP type-3 repeat	0	0	0	0	0	0	0	2	0	0	0	0	0	0	0	0	0	0	0	0	0	0	0	1	1	2	4	9	6	7	4	4	5	5	3	5	5	5
6	Regulation	Signal transduction	55044	0.86873	TRADD, N-terminal domain	0	0	0	0	0	0	0	0	0	0	0	0	0	0	0	0	0	0	0	0	0	0	0	0	0	0	0	1	1	1	1	1	1	1	0	1	1	1
6	Regulation	Kinases/phosphatases	81790	0.86782	Myosin phosphatase inhibitor 17kDa protein, CPI-17	0	0	0	0	0	0	0	0	0	0	0	0	0	0	0	0	0	0	0	0	0	1	1	1	1	1	0	6	4	4	4	2	3	3	5	8	3	5
5	Processes_IC	Ion m/tr	81324	0.867736	Voltage-gated potassium channels	38	35	36	6	4	7	44	32	1	2	2	3	2	1	2	2	2	3	0	3	2	85	89	37	51	42	34	151	188	158	113	107	112	112	115	119	104	121
6	Regulation	Other regulatory function	49464	0.867651	Carboxypeptidase regulatory domain	0	6	1	3	0	0	0	7	0	0	0	0	0	0	0	0	0	0	0	0	0	3	3	3	4	3	2	14	11	13	9	7	10	10	6	10	9	13
3	Other	Unknown function	109779	0.867458	Domain from hypothetical 2610208m17rik protein	0	0	0	0	0	0	0	0	0	0	0	0	0	0	0	0	0	0	0	0	0	0	0	0	0	0	0	1	1	1	1	1	2	1	1	1	2	3
5	Processes_IC	Transport	55804	0.866958	Phoshotransferase/anion transport protein	0	0	0	1	0	0	0	0	0	0	0	0	0	0	0	0	0	0	0	0	0	4	4	3	3	2	2	16	18	14	10	10	10	9	10	10	8	9
4	Processes_EC	Immune response	54452	0.866879	MHC antigen-recognition domain	0	0	0	0	0	0	0	0	0	0	0	0	0	0	1	1	0	0	0	0	0	0	0	0	0	0	0	35	11	10	12	46	20	57	53	55	38	49
4	Processes_EC	Immune response	54117	0.865605	Interleukin 8-like chemokines	0	0	0	0	0	0	0	0	0	0	0	0	0	0	0	0	0	0	0	0	0	0	0	0	0	0	0	21	12	8	3	18	23	37	31	39	40	47
4	Processes_EC	Cell adhesion	101912	0.864889	Sema domain	0	0	0	0	0	0	0	0	0	0	0	0	0	0	0	0	0	0	0	0	0	6	6	8	6	7	2	50	59	46	31	27	31	30	28	31	30	31
1	Information	DNA replication/repair	47798	0.864764	Barrier-to-autointegration factor, BAF	0	0	0	0	0	0	0	0	0	0	0	0	0	0	0	0	0	0	0	0	0	1	1	1	1	1	1	2	3	2	1	0	2	2	2	2	3	3
0	General	General	47473	0.864512	EF-hand	91	201	179	71	67	57	128	64	50	22	59	21	22	19	18	17	18	19	7	22	20	90	96	81	89	105	101	265	270	239	189	168	229	208	225	245	202	239
6	Regulation	Receptor activity	90193	0.864496	Notch domain	0	0	0	1	0	0	1	0	0	0	0	0	0	0	0	0	0	0	0	0	0	4	2	1	2	2	2	5	6	5	5	3	5	4	5	5	2	4
6	Regulation	Other regulatory function	57288	0.863925	Midkine	0	0	0	0	0	0	0	0	0	0	0	0	0	0	0	0	0	0	0	0	0	0	0	0	0	0	0	2	2	2	2	2	1	2	1	3	1	2
1	Information	Translation	101288	0.86381	L27 domain	0	0	0	0	0	0	0	0	0	0	0	0	0	0	0	0	0	0	0	0	0	1	1	2	1	1	0	6	8	5	7	5	5	4	4	5	2	5
0	General	Structural protein	51269	0.862939	AFP III-like domain (Pfam 01354)	0	0	0	0	0	0	0	0	0	0	0	0	0	0	0	0	0	0	0	0	0	0	0	0	1	1	0	2	1	1	1	1	1	1	1	1	1	1
0	General	Protein interaction	100957	0.862457	Dimerization cofactor of HNF-1 alpha	0	0	0	0	0	0	0	0	0	0	0	0	0	0	0	0	0	0	0	0	0	0	0	0	0	0	0	3	1	1	2	2	2	1	2	2	1	2
1	Information	Chromatin structure	69203	0.861733	Nucleoplasmin-like core domain	0	0	0	0	0	0	0	0	0	0	0	0	0	0	0	0	0	0	0	0	0	0	0	1	0	2	1	3	3	3	4	3	8	6	13	11	7	13
2	Metabolism	Lipid m/tr	49723	0.86096	Lipase/lipooxygenase domain (PLAT/LH2 domain)	4	24	14	0	0	0	0	0	0	1	1	0	0	0	0	0	0	0	0	0	0	5	4	1	1	3	10	19	17	18	22	18	17	18	22	22	16	23
6	Regulation	Receptor activity	47045	0.860471	alpha-2-Macroglobulin receptor associated protein (RAP) domain 1	0	0	0	0	0	0	0	0	0	0	0	0	0	0	0	0	0	0	0	0	0	0	0	1	1	1	0	2	1	1	1	1	1	1	1	1	1	1
6	Regulation	DNA-binding	49879	0.860246	SMAD/FHA domain	11	22	21	25	12	11	18	5	26	6	4	9	9	8	14	10	8	8	1	12	6	18	20	18	20	25	27	65	57	55	44	37	45	41	39	48	34	45
5	Processes_IC	Proteases	56574	0.85977	Serpins	1	24	12	0	0	0	0	2	1	0	0	0	0	0	0	0	0	0	0	0	0	13	16	4	19	30	7	31	23	23	15	16	22	48	45	57	36	34
0	General	Lipid/membrane binding	63451	0.859508	LEM domain	0	0	0	0	0	0	0	0	0	0	0	0	0	0	0	0	0	0	0	0	0	3	2	2	2	2	1	5	7	6	5	3	2	4	3	6	4	6
5	Processes_IC	Proteases	55486	0.857879	Metalloproteases ("zincins"), catalytic domain	17	23	17	13	19	20	32	31	5	3	5	12	17	5	8	9	9	9	5	11	13	103	104	41	74	85	42	99	116	100	108	80	99	102	94	113	90	104
1	Information	Translation	109732	0.856744	HBS1-like domain	0	0	0	0	0	0	1	0	0	0	0	0	0	0	0	0	0	0	0	0	0	0	0	1	1	1	1	1	1	1	1	1	1	1	1	2	1	1
4	Processes_EC	Cell adhesion	47220	0.856349	alpha-catenin/vinculin	0	0	0	2	0	0	0	0	1	0	0	0	0	0	0	0	0	0	0	0	0	3	3	4	3	3	3	10	14	8	6	7	7	5	9	5	7	6
2	Metabolism	Other enzymes	49309	0.856285	Transglutaminase, two C-terminal domains	0	0	0	0	0	0	0	0	0	0	0	0	0	0	0	0	0	0	0	0	0	0	0	4	2	1	3	17	9	5	10	5	6	8	6	8	9	9
5	Processes_IC	Protein modification	47216	0.85562	Proteasome activator reg(alpha)	0	0	0	1	1	1	1	1	0	1	1	0	0	0	0	0	0	0	0	1	1	1	1	1	1	1	3	4	3	3	3	1	4	4	8	5	4	5
6	Regulation	Signal transduction	49562	0.85499	C2 domain (Calcium/lipid-binding domain, CaLB)	27	109	104	58	13	15	52	16	43	5	6	10	10	15	10	10	8	9	1	18	11	45	44	46	44	46	45	190	206	181	163	128	141	134	130	139	111	147
0	General	General	55909	0.854682	Pentein	6	4	3	3	3	5	2	2	1	1	1	2	1	1	1	1	1	1	1	1	1	4	4	3	2	2	2	4	6	5	6	5	9	9	7	9	9	9
4	Processes_EC	Cell adhesion	53300	0.853606	vWA-like	23	55	36	39	7	9	19	15	29	5	9	13	12	8	10	8	8	9	4	18	10	54	54	14	14	14	60	100	115	100	77	68	82	77	81	87	70	87
6	Regulation	Receptor activity	56487	0.853494	SRCR-like	30	0	0	0	0	0	0	0	0	1	1	0	0	0	0	0	0	0	0	0	0	1	2	3	3	4	5	36	27	21	30	46	26	46	25	28	21	25
6	Regulation	DNA-binding	56366	0.852675	SMAD MH1 domain	0	0	0	0	0	0	0	0	0	0	0	0	0	0	0	0	0	0	0	0	0	6	6	3	3	4	5	13	13	13	9	6	7	7	8	8	8	8
0	General	Ligand binding	101576	0.851404	Supernatant protein factor (SPF), C-terminal domain	0	4	5	2	2	6	7	1	2	0	0	3	3	3	4	3	3	3	0	2	2	9	10	5	6	9	5	12	15	12	10	8	11	17	12	14	10	12
3	Other	Unknown function	101152	0.8511	Mob1/phocein	1	3	4	4	2	1	4	1	5	0	0	4	3	2	2	2	2	2	0	3	3	4	4	3	4	4	4	7	8	7	6	8	7	6	6	7	7	7
5	Processes_IC	Proteases	57492	0.849294	Trefoil	0	0	0	0	0	0	1	0	0	0	0	0	0	0	0	0	0	0	0	0	0	2	3	0	1	0	14	8	6	6	7	5	7	9	8	8	8	9
2	Metabolism	Lipid m/tr	63825	0.847873	YWTD domain	0	0	0	3	1	1	0	0	0	0	0	2	2	0	0	0	0	0	0	1	0	7	7	9	11	11	10	19	30	29	14	17	14	15	13	14	15	15
6	Regulation	DNA-binding	46774	0.847653	ARID-like	3	11	10	2	0	0	2	0	0	0	1	4	2	4	2	2	2	3	0	3	3	5	4	6	7	6	3	15	17	15	12	10	11	12	11	16	9	14
4	Processes_EC	Cell adhesion	49373	0.847059	Invasin/intimin cell-adhesion fragments	0	1	1	1	0	0	0	0	1	0	0	0	0	0	0	0	0	0	0	0	0	1	1	1	1	1	0	1	1	1	1	2	2	2	1	2	2	2
2	Metabolism	Lipid m/tr	47162	0.846823	Apolipoprotein	0	0	0	0	0	0	0	0	0	0	0	0	0	0	0	0	0	0	0	0	0	0	0	0	0	0	0	8	3	6	3	4	4	5	2	4	4	6
3	Other	Unknown function	54098	0.845089	Prion-like	0	0	0	0	0	0	0	0	0	0	0	0	0	0	0	0	0	0	0	0	0	0	0	0	0	0	0	3	1	2	1	1	2	1	2	1	2	2
4	Processes_EC	Immune response	47266	0.842183	4-helical cytokines	0	0	0	0	0	0	0	0	0	0	0	0	0	1	0	0	0	0	0	0	0	0	4	0	0	0	0	20	20	16	16	23	44	89	63	69	42	47
4	Processes_EC	Immune response	48340	0.842002	Interferon-induced guanylate-binding protein 1 (GBP1), C-terminal domain	1	4	3	1	0	0	7	1	1	0	0	0	0	0	0	0	0	0	0	0	0	2	2	1	2	1	1	9	5	3	9	6	5	15	10	13	9	9
2	Metabolism	Other enzymes	56629	0.841781	ADP ribosyl cyclase-like	0	0	0	0	0	0	0	0	0	0	0	0	0	0	0	0	0	0	0	0	0	0	0	0	0	0	0	0	2	3	1	2	2	3	2	2	1	2
0	General	General	49854	0.84056	Spermadhesin, CUB domain	0	0	0	0	1	0	0	0	0	0	0	0	0	0	0	0	0	0	0	0	0	51	56	16	24	24	39	50	80	63	63	43	48	54	45	49	41	51
5	Processes_IC	Cell cycle, Apoptosis	63600	0.839076	Telomeric repeat binding factor (TRF) dimerisation domain	0	0	0	0	0	0	0	0	0	0	0	0	0	0	0	0	0	0	0	0	0	0	0	0	0	0	0	1	0	0	1	2	1	2	2	2	3	3
6	Regulation	Signal transduction	57184	0.838192	Growth factor receptor domain	8	4	1	5	0	6	4	2	111	5	4	0	0	0	0	0	0	0	0	3	0	28	24	24	28	29	59	89	103	96	83	71	85	74	76	85	74	82
2	Metabolism	Photosynthesis	56568	0.837847	Non-globular alpha+beta subunits of globular proteins	1	0	0	0	0	0	0	0	0	0	0	0	0	0	0	0	0	0	0	0	0	0	0	0	0	0	0	1	1	1	1	1	1	2	1	1	2	3
0	General	Protein interaction	46934	0.836415	UBA-like	7	30	31	9	8	6	10	7	13	2	3	12	13	12	15	11	10	13	1	9	9	14	11	19	18	19	9	37	35	35	27	24	29	28	33	42	31	38
6	Regulation	Kinases/phosphatases	68993	0.834899	FAT domain of focal adhesion kinase	0	0	0	0	0	0	0	0	0	0	0	0	0	0	0	0	0	0	0	0	0	0	0	1	1	1	0	4	4	4	3	2	2	2	2	2	2	2
6	Regulation	Signal transduction	47668	0.834727	N-terminal domain of cbl (N-cbl)	0	0	0	0	0	0	0	0	0	0	0	0	0	0	0	0	0	0	0	0	0	1	1	0	2	1	1	5	6	3	2	2	3	3	3	3	2	3
1	Information	Translation	46942	0.833405	Elongation factor TFIIS domain 2	3	5	9	2	1	1	3	2	1	2	2	2	2	2	2	1	1	3	1	2	3	2	1	2	2	3	1	7	6	7	6	7	6	8	9	8	8	9
1	Information	DNA replication/repair	50809	0.830922	XRCC4, N-terminal domain	0	0	0	0	0	0	0	0	0	0	0	0	0	0	0	0	0	0	0	0	0	0	0	0	0	0	0	1	1	1	0	0	1	1	1	1	1	1
2	Metabolism	Redox	48695	0.830769	Multiheme cytochromes	0	2	1	0	1	2	1	0	1	0	0	0	0	0	3	3	1	0	0	0	1	0	1	11	15	14	12	58	35	31	139	33	129	204	197	286	231	307
4	Processes_EC	Blood clotting	56496	0.830211	Fibrinogen C-terminal domain-like	0	0	0	0	0	0	0	0	0	2	1	0	0	0	0	0	0	0	0	0	0	5	5	2	48	15	39	57	44	42	47	29	27	31	30	32	28	31
5	Processes_IC	Proteases	54403	0.830112	Cystatin/monellin	1	15	15	3	0	0	2	0	0	0	0	0	0	0	0	0	0	0	0	0	0	5	4	1	2	5	0	9	11	10	11	11	17	28	33	34	19	22
2	Metabolism	Secondary metabolism	56399	0.82992	ADP-ribosylation	2	20	10	17	1	0	8	0	8	1	1	2	2	0	0	0	0	1	0	6	0	3	4	3	4	2	12	31	19	17	31	21	22	24	19	20	20	22
6	Regulation	Signal transduction	47923	0.829108	Ypt/Rab-GAP domain of gyp1p	12	21	23	29	11	11	19	7	44	5	9	12	12	13	10	9	10	12	4	9	13	19	19	16	22	24	17	41	50	39	37	39	40	34	36	37	41	53
6	Regulation	Signal transduction	69099	0.82894	Ran-GTPase activating protein 1 (RanGAP1), C-terminal domain	0	0	0	0	0	0	0	0	0	0	0	0	0	0	0	0	0	0	0	0	0	0	0	1	0	0	1	0	2	1	1	1	1	2	1	1	1	1
2	Metabolism	Other enzymes	50486	0.828597	FMT C-terminal domain-like	2	2	2	0	0	0	1	1	0	0	2	0	0	1	0	0	0	0	2	0	0	1	1	1	2	2	2	5	3	3	3	3	4	2	2	3	4	4
3	Other	Unknown function	81296	0.828476	E set domains	35	24	26	77	2	3	18	22	19	1	0	10	14	8	9	7	10	8	1	16	14	41	52	38	71	58	33	117	122	96	93	58	79	79	77	84	74	81
4	Processes_EC	Cell adhesion	109880	0.82825	A middle domain of Talin 1	0	0	0	0	0	0	0	0	0	0	0	0	0	0	0	0	0	0	0	0	0	1	1	1	1	1	1	4	3	4	2	2	2	1	2	2	2	2
0	General	Protein interaction	102848	0.827312	NSFL1 (p97 ATPase) cofactor p47, SEP domain	1	2	4	1	2	2	1	1	1	1	1	1	1	1	1	1	1	1	0	1	1	1	1	1	1	2	2	2	3	3	1	4	4	4	6	6	5	5
2	Metabolism	Redox	56534	0.825065	Aromatic aminoacid monoxygenases, catalytic and oligomerization domains	1	0	0	1	0	1	1	1	0	0	0	0	0	0	0	0	0	0	0	0	0	3	3	3	3	3	3	10	5	4	5	4	4	4	4	4	5	4
6	Regulation	Other regulatory function	48425	0.824885	Sec7 domain	4	7	8	7	3	4	5	5	9	1	1	4	4	7	5	4	3	5	1	3	5	7	5	6	5	5	6	20	22	19	11	12	15	15	14	14	12	15
6	Regulation	Signal transduction	100939	0.824355	SPOC domain-like	2	4	2	2	2	2	2	1	2	0	0	2	2	2	2	2	2	2	0	2	2	4	4	2	3	4	3	4	7	6	5	5	5	6	4	5	4	6
5	Processes_IC	Cell cycle, Apoptosis	57924	0.822373	Inhibitor of apoptosis (IAP) repeat	0	0	0	0	0	0	0	0	0	0	0	1	1	1	1	0	1	1	1	1	0	2	2	4	8	4	11	7	6	6	14	6	5	7	5	10	6	10
5	Processes_IC	Protein modification	56204	0.820067	Hect, E3 ligase catalytic domain	12	8	7	5	11	13	29	7	6	4	3	6	6	7	5	5	5	6	2	4	5	9	9	14	14	14	15	40	43	35	24	30	26	28	25	28	20	28
2	Metabolism	Photosynthesis	50346	0.819025	PRC-barrel domain	0	1	0	0	0	0	0	0	0	0	0	0	0	0	0	0	0	0	0	0	0	1	1	2	1	1	1	5	6	6	3	2	3	2	3	3	3	3
2	Metabolism	Transferases	53155	0.818962	Methylated DNA-protein cysteine methyltransferase domain	0	0	0	0	0	0	0	0	0	0	0	0	0	0	0	0	0	0	0	0	0	0	0	2	0	1	0	1	1	1	1	1	1	1	1	1	1	1
5	Processes_IC	Transport	49348	0.818935	Clathrin adaptor appendage domain	2	7	7	5	2	2	5	4	10	2	5	4	4	5	6	4	4	4	1	3	3	4	4	5	6	6	6	6	15	13	8	10	12	13	10	14	9	12
2	Metabolism	Other enzymes	53649	0.818693	Alkaline phosphatase-like	26	15	13	7	3	5	23	10	4	0	1	9	15	6	6	7	7	6	2	4	8	21	14	21	30	42	25	38	32	31	28	30	28	31	27	29	36	33
6	Regulation	Kinases/phosphatases	81601	0.817904	Protein serine/threonine phosphatase 2C, C-terminal domain	0	0	0	0	0	0	0	0	0	0	0	0	0	0	0	0	0	0	0	0	0	0	0	0	1	2	1	5	5	4	2	2	3	2	3	6	2	2
0	General	Protein interaction	47055	0.815149	TAF(II)230 TBP-binding fragment	1	1	1	0	0	0	0	0	0	0	0	0	0	0	0	0	0	0	0	0	0	0	0	0	1	1	1	1	1	1	1	1	1	1	1	1	1	2
2	Metabolism	Transferases	82109	0.814161	MIR domain (Pfam 02815)	3	2	1	1	0	1	1	1	1	0	1	3	3	3	7	5	5	4	2	3	3	3	3	2	5	5	3	13	12	13	10	9	10	10	8	8	7	10
0	General	General	54236	0.812263	Ubiquitin-like	38	143	129	83	29	53	48	30	41	18	20	21	25	26	21	20	17	21	7	24	20	58	61	50	54	61	47	123	131	123	89	86	127	141	138	157	108	140
1	Information	Chromatin structure	75553	0.812258	Smc hinge domain	5	5	5	4	4	4	4	4	4	4	4	4	4	4	4	4	4	4	4	4	4	5	5	4	5	4	6	7	5	5	6	5	6	5	6	6	6	6
2	Metabolism	Other enzymes	52913	0.811874	RNA 3'-terminal phosphate cyclase, RPTC, insert domain	0	0	0	1	0	0	0	0	0	0	0	0	0	0	0	0	0	0	0	0	0	0	0	0	0	1	1	1	1	1	0	1	1	1	1	1	1	1
6	Regulation	Other regulatory function	57055	0.81083	Agouti-related protein	0	0	0	0	0	0	0	0	0	0	0	0	0	0	0	0	0	0	0	0	0	0	0	0	0	0	0	1	2	0	0	1	1	1	1	2	2	2
6	Regulation	DNA-binding	47095	0.810521	HMG-box	10	20	21	4	2	3	6	34	17	1	3	11	7	7	7	6	5	7	1	20	8	31	16	14	21	26	16	60	62	59	43	32	39	55	123	125	50	63
1	Information	DNA replication/repair	81624	0.808993	N-terminal domain of MutM-like DNA repair proteins	1	2	1	0	0	0	0	1	0	0	0	1	1	0	0	0	1	1	0	1	0	0	0	0	0	0	0	2	2	2	3	3	2	2	3	3	3	2
4	Processes_EC	Cell adhesion	81730	0.808451	beta-catenin-interacting protein ICAT	0	0	0	1	0	0	0	0	0	0	0	0	0	0	0	0	0	0	0	0	0	1	1	0	0	0	0	3	3	2	2	2	3	2	2	2	1	1
5	Processes_IC	Proteases	52949	0.806346	Macro domain-like	3	8	6	5	2	1	11	1	6	1	4	1	3	1	2	1	3	1	1	3	2	1	1	5	5	11	6	10	11	8	9	9	9	11	9	10	11	11
6	Regulation	Signal transduction	55785	0.80626	PYP-like sensor domain (PAS domain)	29	18	18	11	2	5	10	23	0	0	0	10	6	4	1	3	0	3	0	4	5	8	8	15	20	15	7	45	53	41	38	28	31	31	31	30	25	34
6	Regulation	Signal transduction	48350	0.805819	GTPase activation domain, GAP	0	13	10	59	1	1	6	1	115	1	1	14	11	12	15	11	11	14	4	14	14	27	28	29	27	28	17	101	120	105	90	85	89	82	91	88	77	97
0	General	Protein interaction	100909	0.804601	IP3 receptor type 1 binding core, domain 2	1	0	0	0	0	0	0	0	0	0	0	0	0	0	0	0	0	0	0	0	0	1	1	0	1	1	1	4	4	4	3	2	3	2	2	2	1	2
6	Regulation	DNA-binding	46785	0.803304	Winged helix	30	163	194	47	21	21	60	112	45	17	17	40	52	38	34	31	34	36	18	41	35	91	86	72	89	80	80	220	225	194	230	130	158	172	149	182	145	186
0	General	Ion binding	57863	0.803259	Pyk2-associated protein beta ARF-GAP domain	5	21	17	12	5	7	9	9	17	3	2	5	5	6	6	4	5	4	2	3	4	6	6	9	10	8	6	25	32	29	20	17	23	21	17	24	20	32
6	Regulation	DNA-binding	46955	0.802262	Putative DNA-binding domain	3	1	1	1	1	1	2	1	2	1	2	2	2	2	2	2	2	2	2	2	2	4	4	9	5	6	3	13	9	9	15	8	5	7	8	10	5	9
5	Processes_IC	Ion m/tr	81327	0.80163	Small-conductance potassium channel	0	0	0	0	0	0	0	0	0	0	0	0	0	0	0	0	0	0	0	0	0	5	4	1	1	1	1	4	6	5	2	2	4	4	4	4	4	4
6	Regulation	Signal transduction	48065	0.801568	DBL homology domain (DH-domain)	0	0	0	47	0	0	2	0	75	0	0	6	6	8	5	5	3	7	2	12	11	22	19	24	22	23	19	77	108	91	59	59	66	67	59	62	60	67
0	General	Protein interaction	48403	0.800814	Ankyrin repeat	200	213	119	88	30	32	193	107	46	11	16	49	62	15	19	16	17	21	2	23	17	88	92	74	97	85	73	244	264	230	206	182	208	197	204	216	213	260
0	General	Protein interaction	54695	0.79995	POZ domain	46	189	98	35	12	9	21	22	7	4	3	14	8	5	6	5	6	24	0	38	7	186	179	64	78	82	57	207	213	176	155	142	159	163	184	184	143	179
6	Regulation	Kinases/phosphatases	52799	0.799565	(Phosphotyrosine protein) phosphatases II	22	43	24	46	24	29	39	13	51	2	5	13	13	9	14	15	17	16	1	18	14	102	124	33	40	37	47	137	144	121	102	98	92	99	95	106	86	109
5	Processes_IC	Proteases	49758	0.798199	Calpain large subunit, middle domain (domain III)	1	1	1	2	8	7	2	1	2	0	1	1	1	0	0	0	0	1	0	0	1	5	8	2	6	3	3	15	19	18	17	10	12	11	10	11	8	10
2	Metabolism	Other enzymes	101898	0.7971	NHL repeat	6	9	8	3	4	2	0	6	7	0	2	3	3	0	0	0	0	0	0	1	2	14	15	11	15	11	11	25	22	17	14	12	16	13	14	16	12	16
0	General	General	50978	0.795721	WD40 repeat-like	199	292	261	191	157	147	187	123	158	71	85	114	125	125	111	105	111	121	46	134	111	161	143	169	183	188	168	278	323	292	262	244	268	268	245	288	251	278
1	Information	RNA processing	54791	0.795539	Eukaryotic type KH-domain (KH-domain type I)	10	48	32	5	4	5	11	17	9	4	6	9	7	6	7	8	8	11	5	8	8	29	30	18	24	28	14	39	51	41	30	32	36	35	41	44	32	37
0	General	Small molecule binding	57593	0.793815	Heparin-binding domain from vascular endothelial growth factor	0	0	0	0	0	0	0	0	0	0	0	0	0	0	0	0	0	0	0	0	0	0	0	0	0	0	0	3	2	2	1	1	1	1	2	2	1	1
6	Regulation	Signal transduction	81321	0.792027	Family A G protein-coupled receptor-like	6	0	1	19	0	0	9	0	0	0	0	6	5	1	3	1	3	1	0	7	4	728	958	67	98	87	72	580	474	334	696	432	806	1521	1411	1318	580	798
5	Processes_IC	Transport	49447	0.791751	Second domain of Mu2 adaptin subunit (ap50) of ap2 adaptor	4	16	8	6	4	4	5	5	5	4	5	4	4	3	5	6	5	5	2	4	4	6	6	5	6	6	5	15	12	12	11	9	12	11	12	13	11	12
3	Other	Unknown function	69848	0.789993	LCCL domain	0	0	0	0	0	0	0	0	0	3	5	2	3	1	1	1	1	1	0	1	0	0	0	0	0	0	2	6	10	6	6	6	6	5	6	6	5	5
1	Information	Translation	55186	0.788	ThrRS/AlaRS common domain	5	5	6	5	3	3	5	5	4	3	3	3	3	2	3	3	3	3	2	3	2	4	3	2	5	5	4	11	8	7	9	7	7	7	6	7	7	7
5	Processes_IC	Transport	101283	0.787095	GRIP domain	0	0	0	0	0	0	0	0	0	0	0	0	0	0	0	0	0	0	0	0	0	1	1	0	1	1	0	1	1	1	0	1	1	1	1	1	1	1
1	Information	DNA replication/repair	47802	0.785672	DNA polymerase beta, N-terminal domain-like	2	1	1	3	2	1	3	0	0	1	1	3	3	1	2	2	0	1	0	0	2	1	0	1	1	1	1	5	5	4	4	3	5	5	5	5	4	5
1	Information	DNA replication/repair	81585	0.785206	DNA polymerase beta-like, second domain	1	1	1	1	2	2	0	0	0	0	0	2	2	1	0	1	0	1	0	0	1	0	0	0	0	0	0	4	4	4	3	3	4	3	4	4	3	3
2	Metabolism	Energy	81518	0.784276	Subunit XI (6.4 kDa protein) of cytochrome bc1 complex (Ubiquinol-cytochrome c reductase)	0	0	0	0	0	0	0	0	0	0	0	0	0	0	0	0	0	0	0	0	0	0	0	1	0	1	0	0	2	1	0	1	1	1	2	2	1	1
5	Processes_IC	Phospholipid m/tr	51695	0.782902	PLC-like phosphodiesterases	12	26	29	8	6	8	8	14	7	2	2	13	10	3	4	4	6	5	1	8	7	13	14	9	11	12	12	31	38	37	28	26	25	28	21	25	24	24
6	Regulation	DNA-binding	110217	0.782679	DNA-binding protein LAG-1 (CSL)	0	0	0	0	0	0	0	0	0	0	0	0	0	2	0	0	0	0	0	1	2	1	1	1	1	1	2	2	2	1	1	2	2	2	2	4	2	2
2	Metabolism	Other enzymes	101790	0.777174	Aminomethyltransferase beta-barrel domain	1	1	1	1	1	2	1	2	0	1	1	1	2	1	1	1	1	1	0	1	1	3	3	1	4	3	3	2	2	4	4	3	4	3	2	4	4	4
5	Processes_IC	Ion m/tr	81660	0.775735	Metal cation-transporting ATPase, ATP-binding domain N	13	26	32	19	10	8	29	9	11	6	5	12	11	9	11	8	10	9	4	7	10	17	16	12	10	10	13	37	37	32	37	25	33	29	28	30	28	33
0	General	Protein interaction	111006	0.775063	Dystroglycan, domain 2	0	0	0	0	0	0	0	0	0	0	0	0	0	0	0	0	0	0	0	0	0	0	0	1	0	0	1	1	2	2	1	0	1	1	1	1	1	1
6	Regulation	Other regulatory function	46984	0.773988	Smac/diablo	0	0	0	0	0	0	0	0	0	0	0	0	0	0	0	0	0	0	0	0	0	0	0	0	0	0	0	2	3	2	1	1	1	1	2	1	1	1
2	Metabolism	Energy	81411	0.771581	Mitochondrial cytochrome c oxidase subunit VIa	0	1	1	0	0	0	1	0	0	0	0	1	1	1	1	1	1	1	0	1	1	1	1	1	2	3	1	2	2	2	1	1	4	4	2	2	3	3
5	Processes_IC	Protein modification	54495	0.771524	UBC-like	27	69	53	37	20	18	26	23	29	14	16	25	25	19	19	16	19	20	8	23	20	35	34	30	34	42	32	61	61	52	38	35	59	57	55	81	51	58
0	General	Ion binding	90234	0.77044	Zinc finger domain of DNA polymerase-alpha	0	0	0	0	0	0	0	0	0	0	0	0	0	0	0	0	0	0	0	0	0	0	0	0	0	0	0	2	0	1	1	1	1	1	0	1	1	1
2	Metabolism	Redox	48317	0.770227	Acid phosphatase/Vanadium-dependent haloperoxidase	9	15	9	10	3	5	8	4	12	0	0	6	6	4	6	5	7	5	1	2	4	7	5	6	8	9	4	23	26	23	14	17	17	15	16	17	13	16
5	Processes_IC	Transport	55711	0.768056	Subdomain of clathrin and coatomer appendage domain	1	4	6	4	1	1	3	3	3	1	2	2	2	2	2	2	2	2	0	2	2	3	3	3	3	3	3	2	5	5	4	5	7	6	5	7	4	6
6	Regulation	RNA binding, m/tr	54928	0.764813	RNA-binding domain, RBD	93	360	268	96	77	79	78	73	94	59	74	68	67	73	58	51	60	64	21	76	66	121	113	108	140	137	95	242	244	214	169	171	275	243	275	301	213	265
2	Metabolism	Carbohydrate m/tr	102546	0.764072	Ribose transport protein RbsD	0	0	0	0	0	0	0	0	0	0	0	0	0	0	0	0	0	0	0	0	0	0	0	0	1	0	0	2	1	0	1	0	1	1	1	1	1	1
2	Metabolism	Carbohydrate m/tr	55957	0.762261	Phosphoglucomutase, C-terminal domain	3	4	5	3	1	3	3	4	3	1	2	2	3	3	4	3	2	3	1	2	3	4	3	2	2	3	3	6	6	5	7	6	5	5	5	6	5	5
5	Processes_IC	Proteases	53187	0.758827	Zn-dependent exopeptidases	23	33	27	15	13	23	34	16	13	2	3	18	25	9	13	17	17	18	1	21	14	30	31	20	41	59	30	47	46	40	41	37	37	41	38	41	43	43
2	Metabolism	Energy	81431	0.757712	Mitochondrial cytochrome c oxidase subunit VIIIb (aka IX)	0	0	0	0	0	0	0	0	0	0	0	0	0	0	0	0	0	0	0	0	0	0	0	0	0	0	0	0	3	0	0	2	1	4	2	2	2	2
0	General	General	102712	0.754608	JAB1/MPN domain	4	8	7	3	4	3	3	3	3	1	1	3	3	3	2	2	2	3	1	2	2	3	3	5	4	3	4	7	6	6	6	5	8	7	4	8	6	7
5	Processes_IC	Cell motility	55307	0.75083	Tubulin C-terminal domain-like	11	24	20	6	10	32	18	8	6	5	6	4	7	4	4	3	3	4	3	5	4	15	17	13	11	12	11	24	27	24	26	17	25	20	22	24	29	38
2	Metabolism	Other enzymes	109604	0.75045	HD-domain/PDEase-like	34	12	6	6	10	8	13	21	2	1	5	1	1	0	1	1	1	1	2	2	0	8	8	7	13	8	8	27	35	32	25	21	23	23	22	22	25	22
2	Metabolism	Energy	46604	0.749556	Epsilon subunit of F1F0-ATP synthase C-terminal domain	0	0	0	0	0	0	0	0	0	0	0	0	0	0	0	0	0	0	0	0	0	0	0	0	0	0	0	1	1	1	2	0	1	0	1	1	1	1
3	Other	Unknown function	82754	0.749339	C-terminal, gelsolin-like domain of Sec23/24	4	15	14	9	4	4	3	3	8	3	3	3	3	4	5	3	5	4	3	3	3	6	5	3	5	4	8	13	18	15	13	12	12	11	15	12	10	13
0	General	Protein interaction	48445	0.749178	14-3-3 protein	3	10	15	2	3	2	1	1	3	1	3	3	3	2	2	1	1	2	1	2	1	2	3	2	2	2	3	13	8	9	5	6	12	10	10	13	11	11
3	Other	Unknown function	75399	0.747074	Plakin repeat	0	0	0	0	0	0	0	0	0	0	0	0	0	0	0	0	0	0	0	0	0	1	0	0	1	1	5	8	15	8	6	3	6	5	4	5	3	5
6	Regulation	Receptor activity	49410	0.746731	Alpha-macroglobulin receptor domain	0	0	0	0	0	0	0	0	0	0	0	0	0	0	0	0	0	0	0	0	0	1	1	3	14	6	5	17	13	15	33	8	8	10	6	11	9	12
4	Processes_EC	Toxins/defense	69118	0.746351	AhpD-like	0	0	0	1	0	0	0	1	0	0	0	1	3	1	1	1	0	0	0	1	3	0	0	1	1	1	0	4	2	3	5	4	3	3	2	3	3	3
6	Regulation	Other regulatory function	101278	0.745819	N-terminal domain of adenylylcyclase associated protein, CAP	1	2	1	1	0	0	1	1	1	0	0	1	1	1	1	1	1	1	0	1	1	2	2	1	1	1	1	2	2	2	2	2	2	3	1	2	3	3
1	Information	RNA processing	54076	0.744942	RNase A-like	0	0	0	0	0	0	0	0	0	0	0	0	0	0	0	0	0	0	0	0	0	0	0	0	0	0	0	3	0	0	1	2	6	19	13	16	10	13
6	Regulation	Other regulatory function	89817	0.744842	Mago nashi protein	1	1	1	1	1	1	1	1	1	1	1	1	1	1	0	0	0	1	0	1	1	1	1	1	1	1	1	2	1	1	1	1	3	2	2	2	3	3
5	Processes_IC	Cell motility	47050	0.743961	VHP, Villin headpiece domain	3	6	5	9	0	0	1	0	5	0	0	0	0	0	0	0	0	0	0	0	0	2	2	2	2	3	2	10	13	13	7	6	8	8	7	8	4	9
2	Metabolism	Other enzymes	101262	0.743752	Methenyltetrahydrofolate cyclohydrolase-like	0	0	0	1	0	0	0	0	0	0	0	0	0	0	0	0	0	0	0	0	0	0	0	0	0	0	1	1	2	1	1	1	1	1	1	1	0	1
3	Other	Unknown function	55394	0.743215	Bactericidal permeability-increasing protein, BPI	1	1	2	4	5	1	1	0	0	0	0	1	1	0	0	0	0	0	0	0	0	12	14	0	0	0	4	2	4	4	7	9	12	15	13	12	12	13
6	Regulation	Signal transduction	48366	0.74307	Ras GEF	0	0	0	29	0	0	3	0	49	1	0	4	5	2	4	4	5	4	1	6	5	7	8	9	12	10	8	33	38	33	29	26	27	28	38	35	30	29
2	Metabolism	Other enzymes	103025	0.742927	Aminomethyltransferase folate-binding domain	3	2	3	3	2	3	3	3	0	2	2	2	3	3	2	2	2	2	0	3	2	4	4	2	6	5	4	3	5	6	5	4	6	5	3	5	6	6
5	Processes_IC	Protein modification	46579	0.74236	Prefoldin	8	9	8	8	8	7	7	5	7	4	6	6	7	5	7	6	7	6	0	6	6	7	7	7	8	9	2	12	9	11	11	8	16	16	11	14	10	11
3	Other	Unknown function	90213	0.740973	NZF domain	0	1	4	0	0	0	4	1	0	0	0	0	0	0	0	0	0	0	0	0	1	1	2	2	2	3	0	11	8	9	5	3	5	3	4	6	4	5
6	Regulation	DNA-binding	46689	0.739954	Homeodomain-like	27	375	351	37	3	3	114	56	37	8	3	23	39	14	25	21	22	24	18	26	19	150	126	105	110	125	70	344	325	272	266	174	240	222	247	278	228	275
6	Regulation	Signal transduction	64268	0.736035	PX domain	5	9	8	10	4	3	81	3	7	0	2	9	9	13	12	12	13	12	1	13	12	11	10	15	14	13	14	53	60	51	37	43	47	42	47	47	40	49
1	Information	DNA replication/repair	57903	0.735938	FYVE/PHD zinc finger	24	84	78	22	21	16	154	39	22	5	4	15	15	22	18	16	17	16	2	15	17	40	49	43	76	42	34	109	118	118	94	87	100	79	90	104	85	104
6	Regulation	Kinases/phosphatases	46585	0.735691	HR1 repeat	0	0	0	1	0	0	0	0	0	0	0	2	2	3	1	1	1	2	0	1	1	1	1	1	2	2	2	6	9	4	12	4	5	4	5	5	2	6
6	Regulation	DNA-binding	68906	0.735583	SAP domain	7	11	8	7	1	1	9	8	0	1	1	3	5	4	4	3	2	3	1	2	4	3	4	4	3	5	2	12	11	13	7	6	10	12	11	14	11	12
6	Regulation	RNA binding, m/tr	109640	0.735024	KRAB domain (Kruppel-associated box, Pfam 01352)	0	0	0	0	0	0	0	0	0	0	0	0	0	0	0	0	0	0	0	0	0	0	0	0	0	0	0	0	0	0	20	17	123	193	201	301	265	307
5	Processes_IC	Transport	74924	0.734454	Cap-Gly domain	1	3	1	3	2	5	10	4	0	1	2	4	3	3	4	4	4	4	1	4	4	5	5	6	6	7	6	16	20	14	13	9	9	10	8	9	9	9
5	Processes_IC	Cell motility	52490	0.730811	Tubulin nucleotide-binding domain-like	13	30	22	7	13	35	24	8	6	4	6	4	8	5	5	4	4	5	3	6	5	14	16	16	12	13	13	21	33	25	28	20	25	26	23	31	29	38
5	Processes_IC	Cell motility	109885	0.727134	I/LWEQ domain (Pfam 01608)	0	0	0	3	0	0	0	0	3	0	0	1	1	1	1	0	1	1	0	1	1	2	2	2	2	2	2	6	8	9	6	3	4	3	4	4	3	4
0	General	General	48371	0.72687	ARM repeat	133	338	301	176	115	106	182	121	187	48	57	104	90	108	91	86	92	99	32	103	93	141	145	128	147	152	131	271	281	258	243	252	260	238	253	283	224	258
2	Metabolism	Energy	69012	0.725885	alpha-ketoacid dehydrogenase kinase, N-terminal domain	3	3	1	0	2	2	4	2	0	0	0	3	3	1	2	3	1	3	0	3	3	1	1	1	1	1	1	4	6	6	4	4	5	6	5	5	5	5
5	Processes_IC	Ion m/tr	81340	0.721895	Clc chloride channel	5	11	7	7	3	4	9	3	3	0	0	3	3	2	1	1	4	3	0	3	2	6	6	2	3	3	4	12	11	9	10	12	7	8	9	9	10	9
1	Information	Transcription	63570	0.721844	PABC (PABP) domain	1	5	7	2	2	3	1	1	2	1	1	1	1	1	1	1	1	2	0	1	2	2	2	2	2	2	2	3	6	6	5	5	3	4	6	9	3	7
1	Information	Translation	101391	0.721291	Hsp90 co-chaperone CDC37	0	0	0	0	0	0	0	1	0	0	0	1	1	1	1	1	1	1	0	1	1	1	2	1	1	1	1	1	3	3	2	1	2	2	2	2	2	2
0	General	Ion binding	57868	0.716125	Metallothionein	0	0	0	0	0	0	0	0	0	0	0	0	0	0	2	0	0	0	0	0	0	0	0	0	0	0	0	2	2	2	0	1	3	5	4	4	11	12
1	Information	DNA replication/repair	54060	0.715191	His-Me finger endonucleases	1	1	0	3	2	2	1	2	0	0	0	1	1	1	1	1	1	1	0	1	1	12	4	2	11	14	2	11	13	11	7	8	8	8	8	8	6	8
1	Information	Translation	46911	0.71391	Ribosomal protein S18	1	1	2	1	1	1	1	2	0	1	1	1	1	1	1	1	1	1	0	0	0	3	3	2	3	3	2	2	3	2	2	1	3	3	3	3	3	3
2	Metabolism	Coenzyme m/tr	55718	0.713785	Sterol carrier protein, SCP	0	3	1	2	0	0	2	1	3	0	0	1	1	0	1	0	2	1	0	1	3	5	4	3	9	4	6	6	4	4	4	4	5	5	5	6	4	5
0	General	Protein interaction	111357	0.713561	Mitochondrial ATP synthase coupling factor 6 (Pfam 05511)	0	0	0	0	0	0	0	0	0	0	0	0	0	0	0	0	0	0	0	0	0	1	1	1	1	2	0	2	1	2	1	1	4	1	1	1	1	1
6	Regulation	DNA-binding	47459	0.713432	HLH, helix-loop-helix DNA-binding domain	9	177	147	0	0	0	5	0	0	0	0	13	11	4	8	8	9	9	0	11	12	39	38	43	46	56	28	124	122	107	87	69	87	86	104	110	86	109
2	Metabolism	Redox	56327	0.711078	LDH C-terminal domain-like	5	14	11	3	4	6	2	2	5	1	3	3	3	2	3	3	3	2	0	2	2	3	3	5	3	6	4	9	7	7	5	6	19	11	14	21	9	10
2	Metabolism	Carbohydrate m/tr	53738	0.710098	Phosphoglucomutase, first 3 domains	4	6	6	3	1	3	4	5	3	1	2	2	3	4	4	3	3	3	2	3	3	4	3	4	3	4	3	5	6	5	7	7	5	5	4	6	6	7
6	Regulation	Signal transduction	47895	0.709162	Transducin (alpha subunit), insertion domain	0	8	4	13	0	0	1	2	1	0	0	3	3	2	2	2	2	2	0	9	4	22	22	4	7	8	9	26	26	20	14	14	15	16	14	15	15	16
1	Information	DNA replication/repair	52141	0.709099	DNA glycosylase	2	1	1	3	1	2	1	3	3	1	1	2	2	2	1	1	2	2	1	2	2	2	1	2	1	2	3	4	4	3	3	3	4	3	3	5	3	3
2	Metabolism	Transferases	53448	0.708612	Nucleotide-diphospho-sugar transferases	34	121	104	29	7	14	47	33	10	6	7	26	27	19	28	25	32	22	8	31	27	48	56	35	40	44	54	101	108	88	97	68	84	82	70	78	67	81
1	Information	DNA replication/repair	56741	0.708452	Eukaryotic DNA topoisomerase I, N-terminal DNA-binding fragment	1	1	2	1	1	1	1	1	0	1	1	1	1	1	1	1	1	1	0	1	1	1	1	1	1	1	1	4	3	3	3	2	1	2	3	2	2	2
6	Regulation	Signal transduction	56994	0.70576	Insulin-like	0	0	0	0	0	0	0	0	0	0	0	0	0	0	0	0	0	0	0	0	0	11	14	2	5	7	4	11	5	6	7	4	7	5	8	9	9	8
6	Regulation	Other regulatory function	69761	0.701002	GTP cyclohydrolase I feedback regulatory protein, GFRP	0	0	0	0	0	0	0	0	0	0	0	0	0	0	0	0	0	0	0	0	0	1	0	0	0	0	0	1	1	1	0	0	1	1	0	1	1	1
6	Regulation	DNA-binding	50723	0.700704	Core binding factor beta, CBF	0	0	0	0	0	0	0	0	0	0	0	0	0	0	0	0	0	0	0	0	0	1	1	1	1	2	1	1	3	0	1	1	1	1	1	1	2	1
2	Metabolism	Other enzymes	69340	0.699483	C-terminal domain of adenylylcyclase associated protein	1	2	1	1	1	2	1	1	2	1	1	1	1	1	1	1	1	1	0	1	1	2	2	1	1	1	2	2	2	2	2	3	2	2	1	2	3	3
3	Other	Unknown function	48201	0.697455	Uteroglobin-like	0	0	0	0	0	0	0	0	0	0	0	0	0	0	0	0	0	0	0	0	0	0	0	0	0	0	0	0	0	0	0	2	6	7	12	16	6	7
2	Metabolism	Other enzymes	51556	0.695008	Metallo-dependent hydrolases	11	14	11	18	11	14	18	13	9	2	4	18	27	12	9	10	9	8	1	20	13	15	15	19	20	20	15	28	29	25	33	20	22	25	21	23	20	24
5	Processes_IC	Cell motility	55753	0.694175	Actin depolymerizing proteins	2	18	18	27	3	3	7	2	17	1	2	7	7	4	4	4	4	4	1	7	5	8	7	5	10	11	9	30	24	23	16	13	21	16	22	21	18	20
2	Metabolism	Transferases	48034	0.692993	Guanido kinase N-terminal domain	0	0	0	0	3	0	3	1	0	0	0	0	0	0	0	0	0	0	0	0	0	3	6	3	4	4	7	8	8	6	2	3	5	3	2	4	5	6
5	Processes_IC	Proteases	82171	0.69286	Dipeptidyl peptidase IV/CD26, N-terminal domain	1	2	5	5	1	2	2	3	3	4	2	2	4	5	3	4	4	2	0	2	2	5	5	9	9	8	5	2	10	9	8	7	6	7	6	7	8	7
2	Metabolism	Coenzyme m/tr	56059	0.69061	Glutathione synthetase ATP-binding domain-like	28	34	21	14	16	17	28	31	7	6	7	14	18	11	12	11	11	13	0	14	12	20	19	20	19	20	20	30	36	30	53	27	32	28	28	33	25	33
1	Information	Translation	54984	0.68622	eEF-1beta-like	0	3	4	3	3	3	2	0	2	1	2	1	1	1	1	1	1	1	0	1	1	2	2	2	3	2	1	4	5	3	2	2	3	6	4	2	7	8
6	Regulation	DNA-binding	47113	0.686114	Histone-fold	127	104	85	28	50	29	32	31	26	12	11	22	20	23	24	23	25	24	15	27	21	38	89	21	59	28	13	113	86	71	186	57	79	174	92	125	90	116
2	Metabolism	Nucleotide m/tr	56104	0.682064	SAICAR synthase-like	6	20	18	13	6	6	19	6	9	4	5	6	6	5	5	5	5	5	1	6	6	9	9	7	11	9	10	22	29	21	18	13	16	16	15	16	16	17
2	Metabolism	Other enzymes	110019	0.68058	ERO1-like (Pfam 04137)	1	1	2	1	1	1	1	2	0	1	1	1	1	2	1	1	1	1	1	0	1	2	1	2	1	1	1	2	4	2	2	2	2	2	2	2	3	2
5	Processes_IC	Ion m/tr	90112	0.678721	Neurotransmitter-gated ion-channel transmembrane pore	4	0	0	0	0	0	2	1	0	0	0	0	0	0	0	0	0	0	0	0	0	91	87	23	20	22	15	58	70	60	41	40	42	47	42	41	45	48
2	Metabolism	Redox	49742	0.67841	PHM/PNGase F	5	0	0	0	0	0	0	0	0	0	0	0	0	0	0	0	0	0	0	0	0	3	4	4	6	4	9	7	3	4	4	4	4	5	4	4	3	3
2	Metabolism	Secondary metabolism	49899	0.677667	Concanavalin A-like lectins/glucanases	12	190	117	21	15	13	59	8	6	3	5	30	27	8	10	7	11	11	1	46	26	37	49	38	53	39	29	129	152	126	111	86	95	90	93	100	75	103
0	General	Structural protein	49695	0.677243	gamma-Crystallin-like	0	0	0	2	0	0	0	0	0	0	0	1	0	0	0	0	0	0	0	0	0	0	0	0	0	0	1	52	35	26	49	11	14	16	10	17	15	14
3	Other	Unknown function	90096	0.676036	Subunits of heterodimeric actin filament capping protein Capz	0	2	2	2	0	0	2	0	7	0	2	2	2	2	2	2	2	2	0	2	2	2	2	2	2	2	2	5	3	4	2	4	5	4	5	6	4	5
5	Processes_IC	Ion m/tr	47240	0.674329	Ferritin-like	8	18	18	5	5	3	3	5	1	2	2	3	2	2	3	2	3	3	2	6	3	4	5	7	6	8	8	17	8	6	11	5	15	43	44	25	13	16
5	Processes_IC	Cell cycle, Apoptosis	75632	0.674253	Cullin homology domain	3	10	6	6	7	8	4	5	10	2	2	4	4	4	4	5	4	4	3	5	4	9	7	5	6	7	8	11	11	9	8	8	9	10	9	9	7	9
0	General	General	109751	0.674145	Alpha-hemoglobin stabilizing protein AHSP	0	0	0	0	0	0	0	0	0	0	0	0	0	0	0	0	0	0	0	0	0	0	0	0	0	0	0	0	0	0	0	0	1	1	1	0	1	1
3	Other	Unknown function	103196	0.672293	Roadblock/LC7 domain	2	0	0	2	2	3	2	0	2	0	0	0	0	0	0	0	0	0	0	0	0	2	2	1	4	2	0	2	3	2	1	3	3	3	3	3	3	3
2	Metabolism	Other enzymes	51338	0.671856	Composite domain of metallo-dependent hydrolases	4	5	4	5	0	4	6	2	2	0	0	9	13	2	2	2	2	2	0	11	4	5	5	3	6	4	5	11	13	11	14	9	8	8	10	10	10	10
2	Metabolism	Energy	81415	0.670843	Mitochondrial cytochrome c oxidase subunit VIc	0	0	0	0	0	0	0	0	0	0	0	0	0	0	0	0	0	0	0	0	0	1	2	0	0	2	0	1	0	1	0	0	4	1	4	3	2	2
2	Metabolism	Other enzymes	88688	0.669839	Families 57/38 glycoside transferase middle domain	1	4	4	8	1	0	1	2	0	0	0	1	1	1	1	0	1	1	0	1	2	3	3	3	4	8	2	6	5	5	5	4	5	6	4	5	4	5
6	Regulation	RNA binding, m/tr	102031	0.668746	AXH domain	0	0	0	0	0	0	0	0	0	0	0	0	0	0	0	0	0	0	0	0	0	1	1	0	1	1	0	1	8	3	2	2	1	2	2	3	2	2
2	Metabolism	Other enzymes	103243	0.668587	Kinase associated domain 1, KA1	0	7	2	3	0	0	0	0	0	0	0	0	1	1	2	1	1	1	0	0	2	2	4	0	3	1	2	7	4	5	3	3	4	5	4	4	3	4
5	Processes_IC	Cell motility	52075	0.667961	Outer arm dynein light chain 1	5	24	10	3	9	7	7	11	10	0	4	0	0	0	0	0	2	0	1	0	0	3	4	21	14	10	8	13	16	12	17	15	14	10	14	13	16	12
0	General	General	52113	0.661779	BRCT domain	10	24	18	21	10	9	15	13	16	2	3	11	9	12	10	9	9	11	4	8	9	17	27	8	13	13	11	22	28	20	23	20	22	21	18	24	21	22
2	Metabolism	Other enzymes	50998	0.660052	Quinoprotein alcohol dehydrogenase-like	12	5	3	0	1	0	4	1	0	0	0	4	2	1	1	1	1	0	0	1	3	3	6	3	4	3	2	4	3	5	9	5	7	7	7	7	6	8
2	Metabolism	Energy	81427	0.660043	Mitochondrial cytochrome c oxidase subunit VIIc (aka VIIIa)	0	0	0	0	0	0	0	0	0	0	0	0	0	0	0	0	0	0	0	0	0	1	1	1	1	1	0	0	1	1	0	1	1	4	1	4	1	1
2	Metabolism	Other enzymes	50952	0.659728	Soluble quinoprotein glucose dehydrogenase	3	6	3	0	1	1	1	2	0	0	0	3	1	0	1	1	0	1	0	1	0	0	1	1	0	0	2	4	4	3	5	3	4	3	3	3	3	5
2	Metabolism	Other enzymes	56042	0.656199	PurM C-terminal domain-like	2	3	2	3	1	1	4	3	0	0	0	2	2	2	2	2	2	2	0	2	2	3	3	4	6	4	3	4	4	4	9	4	4	5	3	4	4	4
6	Regulation	Signal transduction	51316	0.653844	Mss4-like	5	6	12	4	3	3	2	2	1	1	1	2	2	3	3	2	3	3	0	2	3	4	3	3	3	3	0	8	6	5	4	4	5	6	12	8	11	11
1	Information	Translation	52954	0.652874	Anticodon-binding domain of Class II aaRS	7	10	11	11	4	5	7	8	5	5	5	6	7	6	8	7	6	7	4	4	6	5	5	6	8	7	6	12	13	7	12	8	10	10	11	10	10	10
2	Metabolism	Amino acids m/tr	50621	0.651871	Alanine racemase C-terminal domain-like	4	4	2	3	1	1	5	3	1	0	1	1	1	3	1	1	1	2	0	1	1	2	2	1	6	2	3	3	4	6	4	3	3	5	8	7	4	3
6	Regulation	Signal transduction	51206	0.649027	cAMP-binding domain-like	34	31	32	5	11	16	60	36	0	3	4	4	4	3	3	4	3	4	2	3	3	15	16	20	27	22	19	41	59	49	41	28	34	38	32	34	29	38
2	Metabolism	Nucleotide m/tr	81593	0.646806	Nucleotidyltransferase substrate binding subunit/domain	0	0	0	0	0	0	0	0	0	0	0	0	0	0	0	0	0	0	0	0	0	0	0	0	0	0	0	2	2	1	5	1	1	1	1	1	1	1
5	Processes_IC	Proteases	50494	0.643847	Trypsin-like serine proteases	18	156	20	4	3	2	44	42	0	1	2	2	3	2	2	2	3	4	0	0	1	23	17	54	302	250	49	138	118	93	111	62	108	123	147	154	111	125
5	Processes_IC	Transport	47157	0.643382	Mitochondrial import receptor subunit Tom20	0	0	0	0	0	0	0	0	0	0	0	1	1	1	1	1	1	1	0	1	1	2	2	1	1	2	1	2	2	2	0	1	2	6	2	3	2	2
2	Metabolism	Coenzyme m/tr	51703	0.642746	Cobalamin (vitamin B12)-dependent enzymes	0	0	0	1	0	1	2	1	0	0	0	0	0	0	0	0	0	0	0	0	0	1	1	0	0	0	1	1	1	1	2	1	1	1	2	1	2	1
1	Information	Translation	55129	0.642563	Ribosomal protein L30p/L7e	2	4	5	2	5	4	1	2	6	2	2	2	1	4	4	3	3	2	1	2	2	1	1	2	3	3	1	4	4	2	1	2	5	13	16	18	11	16
3	Other	Unknown function	64076	0.641833	Hypothetical protein MT938 (MTH938)	1	1	2	1	1	1	1	1	0	0	0	1	0	0	0	0	1	0	0	0	0	1	1	0	1	1	0	1	1	2	0	2	2	2	2	1	2	2
0	General	Small molecule binding	52540	0.641102	P-loop containing nucleoside triphosphate hydrolases	561	1295	1042	581	414	458	681	574	561	231	274	355	354	287	325	288	288	311	149	379	304	488	486	428	507	485	469	1133	1079	916	944	700	805	830	759	843	761	846
2	Metabolism	Other enzymes	111326	0.640518	Urocanase (Pfam 01175)	0	0	0	1	0	0	2	0	0	0	0	0	0	0	0	0	0	0	0	0	0	1	1	0	0	0	1	1	1	1	2	1	1	1	1	1	1	1
5	Processes_IC	Cell cycle, Apoptosis	74788	0.639665	Cullin repeat	3	13	9	6	5	5	3	3	5	2	2	3	3	3	2	2	3	3	2	5	3	7	6	6	5	6	7	12	11	8	7	9	7	7	7	7	9	7
1	Information	Translation	50465	0.639458	EF-Tu/eEF-1alpha/eIF2-gamma C-terminal domain	7	16	12	7	8	13	8	9	6	4	5	6	6	7	6	6	5	5	3	6	6	10	9	6	9	8	8	17	13	12	8	7	39	17	14	15	13	19
6	Regulation	RNA binding, m/tr	54762	0.636919	Signal recognition particle alu RNA binding heterodimer, SRP9/14	0	2	2	3	0	0	1	0	2	0	2	1	1	1	1	1	0	1	0	1	2	2	2	2	1	2	2	2	3	2	1	2	5	3	2	3	2	3
0	General	Small molecule binding	111423	0.636846	Resistin (Pfam 06954)	0	0	0	0	0	0	0	0	0	0	0	0	0	0	0	0	0	0	0	0	0	0	0	0	0	0	0	0	0	0	0	0	1	2	4	4	1	2
1	Information	Translation	54189	0.635912	Ribosomal proteins L23 and L15e	3	7	7	4	5	5	3	4	5	3	3	2	3	5	4	3	4	3	3	3	3	4	4	2	3	3	2	5	4	3	2	3	39	30	24	33	11	15
2	Metabolism	E- transfer	103486	0.635048	V-type ATP synthase subunit C	1	1	2	2	1	1	2	1	1	1	1	1	1	1	1	1	1	1	1	1	1	1	1	1	1	2	1	1	1	1	2	2	2	2	2	2	2	2
2	Metabolism	Transferases	48439	0.634769	Protein prenylyltransferase	4	16	25	25	7	6	8	9	12	2	13	3	6	4	8	7	8	5	2	9	4	13	10	10	14	14	6	17	26	12	14	22	17	17	14	18	23	20
2	Metabolism	Coenzyme m/tr	52242	0.633642	Cobalamin (vitamin B12)-binding domain	1	0	0	2	0	2	2	2	0	0	0	0	0	0	0	0	0	0	0	0	0	2	2	0	0	0	2	2	2	2	4	2	2	2	3	1	2	2
6	Regulation	Signal transduction	63712	0.632856	Nicotinic receptor ligand binding domain-like	3	0	0	0	0	0	0	1	0	0	0	0	0	0	0	0	0	0	0	0	0	104	100	26	28	22	13	56	72	63	44	41	43	47	42	42	48	46
5	Processes_IC	Proteases	57262	0.632523	Leech antihemostatic proteins	0	0	0	0	0	0	0	0	0	0	0	0	0	0	0	0	0	0	0	0	0	2	2	2	1	1	1	1	1	1	1	1	1	1	1	1	1	1
2	Metabolism	E- transfer	48479	0.630505	Cytochrome c oxidase subunit E	0	0	0	0	0	0	0	0	0	0	0	1	1	1	1	1	1	1	0	1	1	1	1	1	1	1	0	2	2	2	1	2	2	1	2	1	1	1
3	Other	Unknown function	47912	0.63006	Wiscott-Aldrich syndrome protein, WASP, C-terminal domain	0	0	0	3	0	0	0	0	3	0	0	0	0	0	0	0	0	0	0	0	1	1	1	0	1	1	1	4	3	3	2	3	2	2	0	2	2	2
5	Processes_IC	Transport	48464	0.629826	ENTH/VHS domain	7	39	41	8	5	6	9	0	21	2	3	10	11	12	16	13	15	11	0	11	11	12	12	10	13	14	10	38	42	36	26	23	26	28	25	26	21	28
5	Processes_IC	Cell motility	101447	0.628281	Formin homology 2 domain (FH2 domain)	8	32	24	13	3	3	8	6	9	2	3	4	1	4	3	2	4	1	2	5	2	7	7	7	8	7	5	24	34	27	18	14	15	16	16	21	13	19
5	Processes_IC	Cell cycle, Apoptosis	52821	0.627881	Rhodanese/Cell cycle control phosphatase	24	27	19	8	9	11	15	17	12	0	3	10	9	7	9	8	6	9	1	10	8	11	13	7	9	8	11	19	21	19	19	17	21	22	21	20	16	22
2	Metabolism	Carbohydrate m/tr	50965	0.627834	Galactose oxidase, central domain	46	94	156	30	18	13	18	15	2	7	12	18	11	4	6	4	6	7	1	15	11	14	17	14	18	17	52	70	102	82	66	69	66	69	66	63	63	71
3	Other	Unknown function	81698	0.627079	FF domain	4	2	3	1	0	0	2	1	1	2	2	2	2	2	2	2	2	2	0	2	2	2	3	2	1	4	1	3	2	2	4	3	3	4	3	4	4	4
0	General	Ligand binding	81271	0.626403	TGS-like	4	5	5	3	3	3	3	5	1	1	1	2	2	3	3	3	3	3	2	2	2	2	2	2	3	2	2	4	4	5	9	4	5	5	5	6	4	5
2	Metabolism	Energy	51604	0.622295	Enolase C-terminal domain-like	2	8	5	3	2	1	6	3	1	1	1	4	5	2	5	1	1	1	1	4	2	1	1	3	2	1	2	6	5	6	7	3	5	6	13	10	5	6
1	Information	Translation	54991	0.621486	Anticodon-binding domain of PheRS	1	1	1	1	0	0	2	2	0	1	2	1	1	1	1	1	1	1	0	1	1	1	1	1	1	1	2	2	2	1	2	1	2	2	2	2	2	2
5	Processes_IC	Transport	47661	0.621412	t-snare proteins	5	18	22	13	5	7	10	5	10	6	7	6	5	5	6	5	6	8	2	5	5	8	8	8	9	8	5	23	20	18	15	10	14	14	13	14	14	15
3	Other	Viral proteins	69103	0.620064	Arp2/3 complex 16 kDa subunit ARPC5	0	2	1	1	1	1	1	0	1	0	0	1	1	1	1	1	1	1	0	1	1	2	2	1	1	1	1	5	2	2	1	1	2	2	3	3	2	2
2	Metabolism	Other enzymes	110296	0.619178	Oligoxyloglucan reducing end-specific cellobiohydrolase	1	1	1	1	1	1	0	1	0	1	1	2	3	1	6	1	1	1	0	5	1	0	0	1	1	0	0	9	13	10	6	4	5	5	4	5	4	5
1	Information	Translation	52042	0.619029	Ribosomal protein L32e	1	4	2	1	2	2	1	1	3	1	1	1	1	2	1	1	1	1	1	1	1	1	1	1	1	1	1	2	1	1	2	1	15	4	11	5	6	8
2	Metabolism	Other enzymes	54826	0.618403	Enolase N-terminal domain-like	2	7	4	2	2	1	3	3	3	1	1	5	5	2	5	1	1	1	1	4	2	1	1	3	2	1	1	5	6	6	6	3	5	4	13	11	5	6
5	Processes_IC	Proteases	57567	0.61809	Serine proterase inhibitors	0	0	0	1	0	0	0	0	0	0	0	0	1	0	0	0	0	0	0	0	0	27	20	8	6	4	23	18	19	15	53	14	13	12	11	13	12	14
3	Other	Unknown function	57889	0.617424	Cysteine-rich domain	1	29	148	7	0	0	3	1	10	1	2	2	3	6	2	2	2	2	2	7	4	27	29	13	22	26	15	55	67	63	51	40	52	45	51	49	48	57
2	Metabolism	Carbohydrate m/tr	110221	0.61738	AbfB domain (Pfam 05270)	1	1	0	0	0	0	0	0	0	0	0	1	1	0	0	0	0	0	0	0	0	0	0	0	0	0	0	1	1	2	2	1	1	1	1	1	0	1
1	Information	Translation	54999	0.616991	Ribosomal protein S10	4	6	5	2	0	2	1	2	2	2	2	2	2	2	2	2	2	2	1	2	2	3	3	4	3	3	1	4	2	3	2	3	5	8	13	6	5	5
2	Metabolism	Carbohydrate m/tr	48225	0.616655	Seven-hairpin glycosidases	2	4	5	6	4	0	10	4	0	0	0	8	7	2	3	3	2	3	0	6	3	7	7	4	3	5	5	11	10	6	8	7	8	8	7	7	9	7
2	Metabolism	Transferases	53328	0.614316	Formyltransferase	4	5	4	2	1	1	1	3	0	0	1	3	3	2	2	2	2	2	0	2	4	2	2	2	4	3	3	3	3	4	7	4	4	4	3	5	4	4
3	Other	Unknown function	82544	0.612112	GckA/TtuD-like	0	0	0	0	0	0	0	1	0	0	0	0	0	0	0	0	0	0	0	0	0	1	1	2	1	1	1	0	1	1	1	1	1	1	0	1	1	1
5	Processes_IC	Transport	110004	0.611705	Glycolipid transfer protein, GLTP	2	8	5	0	0	0	1	3	0	0	1	1	1	0	0	1	1	1	0	2	1	3	3	1	1	2	2	4	5	5	4	2	4	3	4	4	3	7
2	Metabolism	Amino acids m/tr	52768	0.610503	Arginase/deacetylase	14	18	14	5	5	6	12	12	3	3	4	8	9	8	6	8	10	7	2	15	8	11	9	5	7	6	8	16	18	16	13	13	14	14	16	14	15	14
2	Metabolism	Other enzymes	55326	0.60588	PurM N-terminal domain-like	3	3	2	3	1	1	4	3	0	0	0	2	2	2	2	2	2	2	0	2	2	3	3	2	6	4	3	4	4	4	9	3	4	4	4	4	3	4
6	Regulation	DNA-binding	82927	0.604378	Cysteine-rich DNA binding domain, (DM domain)	0	0	0	0	0	0	0	0	0	0	0	0	0	0	0	0	0	0	0	0	0	13	11	2	3	4	2	6	5	6	5	2	4	6	6	7	4	7
2	Metabolism	Other enzymes	53639	0.603432	AraD-like aldolase/epimerase	1	1	1	2	0	1	1	5	0	0	0	2	5	4	1	2	3	2	0	0	2	4	3	2	3	2	2	5	5	5	7	3	4	4	3	4	4	4
6	Regulation	RNA binding, m/tr	101233	0.601845	PWI domain	2	8	4	6	0	0	3	2	1	2	3	3	3	4	1	1	2	5	0	2	3	4	4	4	2	3	1	5	6	7	6	4	5	4	5	6	6	7
3	Other	Unknown function	52091	0.601682	Anti-sigma factor antagonist SpoIIaa	3	12	12	4	0	1	17	4	0	1	0	2	3	4	2	2	2	3	0	4	2	6	7	5	5	5	7	7	6	8	11	11	10	9	11	9	8	9
4	Processes_EC	Toxins/defense	57392	0.601291	Defensin-like	0	0	0	0	0	0	0	0	0	0	0	0	0	0	0	0	0	0	0	0	0	0	0	0	0	0	0	0	0	0	0	2	0	11	8	19	4	7
2	Metabolism	Lipid m/tr	47027	0.597624	Acyl-CoA binding protein	3	8	6	2	4	6	6	3	0	1	5	2	1	1	1	2	2	1	0	3	2	13	9	3	3	9	4	7	6	5	5	6	8	6	10	10	8	8
3	Other	Viral proteins	50122	0.596718	DNA-binding domain of retroviral integrase	0	0	0	0	0	0	0	0	0	0	0	0	0	0	0	0	0	0	0	0	0	0	0	0	0	0	0	0	0	0	0	6	0	3	1	4	1	2
6	Regulation	DNA-binding	47040	0.596276	Kix domain of CBP (creb binding protein)	0	2	0	0	0	0	0	0	0	0	0	0	0	0	0	0	0	0	0	0	0	2	6	2	1	2	1	3	4	3	2	2	2	2	2	2	1	2
3	Other	Unknown function	81878	0.596213	BRCA2 tower domain	0	1	2	0	0	0	0	0	0	0	0	0	0	0	0	0	0	0	0	0	0	0	0	0	0	0	0	0	1	2	1	1	1	1	1	1	0	1
5	Processes_IC	Proteases	63737	0.59609	Leukotriene A4 hydrolase N-terminal domain	2	11	4	6	4	4	10	4	2	1	1	4	4	3	5	5	4	5	3	5	3	15	17	8	23	24	8	19	16	10	13	12	12	11	10	11	13	15
1	Information	Translation	50447	0.595207	Translation proteins	24	38	32	20	23	31	22	27	17	17	18	16	15	19	17	16	15	17	7	17	15	22	20	16	20	18	19	32	26	23	26	20	51	28	29	41	26	35
1	Information	Transcription	47587	0.594607	Domain of poly(ADP-ribose) polymerase	0	4	3	6	1	0	4	0	2	0	0	1	1	0	0	0	0	0	0	1	0	3	4	1	1	1	4	3	3	3	6	2	5	3	3	4	4	4
2	Metabolism	Amino acids m/tr	56507	0.593311	Methionine synthase activation domain-like	1	0	0	1	0	1	1	1	0	0	0	0	0	0	0	0	0	0	0	0	0	1	1	0	0	0	1	0	1	1	1	2	1	1	1	1	1	1
2	Metabolism	Energy	81423	0.591577	Mitochondrial cytochrome c oxidase subunit VIIb	0	0	0	0	0	0	0	0	0	0	0	0	0	0	0	0	0	0	0	0	0	0	0	0	0	0	0	0	1	0	0	0	2	6	0	2	2	2
3	Other	Unknown function	56037	0.58988	B3/B4 domain of PheRS, PheT	0	1	0	1	1	0	1	0	0	0	0	1	1	0	0	1	0	1	0	0	0	1	1	0	1	1	1	1	1	1	2	1	1	2	1	1	1	1
2	Metabolism	Lipid m/tr	48431	0.588739	Lipovitellin-phosvitin complex, superhelical domain	0	0	1	1	0	0	0	0	1	0	0	0	0	0	2	1	0	0	0	0	1	6	7	4	6	4	1	9	4	5	4	7	3	3	4	2	2	3
0	General	Protein interaction	63491	0.587804	BAG domain	0	8	6	2	1	1	3	1	0	0	0	1	1	2	1	1	1	1	0	2	1	1	1	2	1	1	1	4	3	4	4	4	4	4	3	4	4	4
1	Information	Translation	52313	0.584859	Ribosomal protein S2	3	4	4	2	2	2	1	2	3	1	1	2	2	3	3	2	2	2	1	2	3	2	2	0	2	2	2	1	1	2	1	1	8	10	6	16	7	11
6	Regulation	DNA-binding	47954	0.584585	Cyclin-like	18	67	61	20	11	13	20	60	16	6	6	14	13	14	20	17	15	14	9	16	13	22	26	14	23	21	17	50	54	53	41	33	38	47	35	46	40	44
0	General	Ion binding	57774	0.582748	Microbial and mitochondrial ADK, insert "zinc finger" domain	3	4	4	2	5	3	6	4	0	1	1	2	2	1	2	2	2	2	0	2	2	2	2	3	2	2	2	4	2	3	3	4	8	6	5	5	4	4
5	Processes_IC	Ion m/tr	110395	0.582566	CutC-like (Pfam 03932)	1	0	0	1	0	0	0	0	0	0	0	1	1	0	0	0	0	0	0	0	0	1	1	1	1	1	0	1	1	1	1	0	1	1	1	1	1	1
1	Information	DNA replication/repair	55811	0.582193	Nudix	22	27	32	20	8	10	18	25	5	4	3	15	14	9	7	8	9	10	2	12	13	14	13	10	21	16	7	26	21	22	21	18	22	21	29	27	20	25
3	Other	Unknown function	64153	0.580449	YjeF N-terminal domain-like	1	1	1	1	1	1	1	1	1	0	1	2	2	2	2	2	2	2	0	1	1	1	1	2	4	2	1	3	3	3	3	2	3	3	2	3	1	2
2	Metabolism	Other enzymes	53067	0.580166	Actin-like ATPase domain	30	84	52	73	32	34	53	36	84	18	18	36	40	23	37	30	28	29	9	34	25	52	35	33	43	44	43	65	60	53	56	47	63	62	65	70	70	70
1	Information	Translation	54843	0.577206	Ribosomal protein L22	3	4	5	2	3	3	2	3	3	3	3	2	2	3	3	2	2	2	1	2	2	2	2	2	1	2	1	2	2	2	3	3	13	31	9	27	7	10
2	Metabolism	Nucleotide m/tr	52309	0.576182	N-deoxyribosyltransferase	0	0	0	0	1	1	0	0	0	0	0	0	0	1	0	0	0	0	0	0	0	0	0	0	0	0	0	1	1	1	0	0	1	2	2	1	0	1
6	Regulation	Signal transduction	111347	0.575001	Rap/Ran-GAP (Pfam 02145)	0	0	0	11	0	0	3	1	29	0	0	1	1	1	0	1	1	1	0	1	1	4	4	6	7	5	4	7	17	14	12	10	10	11	10	10	11	11
3	Other	Unknown function	50904	0.574926	Oncogene products	0	0	0	0	0	0	0	0	0	0	0	0	0	0	0	0	0	0	0	0	0	0	0	0	0	0	0	0	0	0	0	0	3	3	3	10	2	2
6	Regulation	DNA-binding	47396	0.57265	Transcription factor IIA (TFIIA), alpha-helical domain	1	3	4	1	0	0	0	0	0	0	0	2	2	2	2	2	2	2	1	2	2	3	3	1	1	3	1	3	4	3	3	2	3	3	3	3	3	3
4	Processes_EC	Cell adhesion	56436	0.572411	C-type lectin-like	33	2	1	2	0	1	0	0	0	0	0	0	0	0	0	0	0	0	0	0	0	192	275	10	31	40	51	151	87	97	68	73	86	99	118	121	81	101
1	Information	Transcription	55945	0.570254	TATA-box binding protein-like	2	4	3	2	2	2	3	2	5	4	3	2	2	1	2	2	2	2	2	2	2	2	2	3	8	6	1	5	6	5	4	4	4	5	4	4	4	4
1	Information	Translation	55159	0.570238	eIF1-like	3	10	6	3	3	3	3	3	2	2	3	2	2	2	3	3	3	3	1	3	2	3	2	3	3	3	4	4	3	3	3	4	6	9	12	16	5	5
1	Information	Translation	46906	0.569476	Ribosomal protein L11, C-terminal domain	3	4	6	1	4	3	2	3	3	2	1	2	2	3	3	2	2	2	1	2	2	2	2	1	2	2	0	3	2	2	2	1	4	9	8	9	7	8
6	Regulation	DNA-binding	53822	0.569394	Periplasmic binding protein-like I	3	19	20	2	57	7	0	0	2	0	0	0	0	0	0	0	0	0	0	0	0	41	42	29	27	25	12	92	100	95	341	32	39	38	112	118	36	42
5	Processes_IC	Ion m/tr	81653	0.566984	Calcium ATPase, transduction domain A	19	53	47	22	14	15	36	16	18	7	7	16	20	13	16	13	15	14	4	15	16	18	19	12	13	14	15	43	36	32	41	29	36	29	34	36	24	35
5	Processes_IC	Ion m/tr	63887	0.566919	P-domain of calnexin/calreticulin	2	10	5	2	2	1	3	1	1	0	0	1	1	1	1	1	1	1	0	1	0	2	2	2	2	4	2	6	5	4	4	2	4	4	4	5	4	4
4	Processes_EC	Cell adhesion	74853	0.565548	Lamin A/C globular tail domain	0	0	0	0	0	0	0	0	0	0	0	0	0	0	0	0	0	0	0	0	0	12	11	1	2	2	0	4	5	5	4	4	4	5	5	4	5	5
1	Information	Translation	48662	0.564352	Ribosomal protein L39e	1	3	3	0	1	2	1	0	3	0	0	1	0	1	1	1	0	0	1	1	0	1	1	1	1	1	0	1	1	1	0	1	4	4	8	2	4	4
2	Metabolism	Polysaccharide m/tr	50939	0.561502	Sialidases (neuraminidases)	0	1	1	0	9	0	0	0	0	0	0	2	3	0	1	0	1	0	0	1	1	0	0	0	0	0	0	4	4	4	4	3	3	3	4	3	3	5
1	Information	Translation	57829	0.560669	Zn-binding ribosomal proteins	4	19	10	4	7	6	5	4	18	4	3	3	4	6	8	4	5	3	4	5	4	4	5	4	4	5	0	3	5	6	2	5	27	21	28	14	19	21
0	General	Protein interaction	110069	0.5605	ApaG-like (Pfam 04379)	1	3	1	1	1	1	1	4	0	0	0	0	0	0	0	0	0	0	0	0	0	1	1	0	1	1	1	4	2	2	2	3	2	2	1	2	1	2
2	Metabolism	Transferases	69593	0.558204	Glycerol-3-phosphate (1)-acyltransferase	12	34	23	10	6	9	13	11	2	2	4	6	6	4	5	6	4	6	3	5	5	14	15	12	15	8	7	20	15	18	17	13	16	16	16	19	14	20
6	Regulation	Kinases/phosphatases	54975	0.556905	Acylphosphatase-like	1	2	1	0	1	1	1	0	0	1	0	0	1	0	0	0	0	0	0	0	0	0	0	1	2	6	0	1	2	1	1	2	2	2	2	2	2	2
5	Processes_IC	Transport	109993	0.55494	VPS9 domain (Pfam 02204)	1	6	2	12	2	2	15	2	15	1	2	3	3	2	3	3	3	3	1	2	3	2	3	4	3	4	2	12	14	13	8	7	10	10	10	10	8	9
2	Metabolism	Coenzyme m/tr	52440	0.553243	PreATP-grasp domain	6	14	8	7	4	5	9	12	1	2	3	8	10	7	10	8	8	10	0	9	8	9	9	7	9	8	9	12	15	13	20	10	12	12	11	12	7	12
5	Processes_IC	Protein modification	50891	0.552769	Cyclophilin-like	29	39	31	13	25	18	22	33	6	11	11	10	11	9	9	6	6	11	2	14	9	20	18	14	14	19	16	19	19	20	18	16	21	33	31	41	32	39
2	Metabolism	Amino acids m/tr	55931	0.551503	Glutamine synthetase/guanido kinase	6	11	8	3	5	2	6	7	5	1	2	5	4	2	2	2	3	3	0	5	3	9	13	5	8	7	12	14	12	10	8	7	8	9	4	8	8	9
0	General	Ion binding	57845	0.551488	B-box zinc-binding domain	0	0	0	6	0	1	0	0	1	0	0	0	0	0	0	0	0	0	0	0	0	0	0	3	2	2	1	109	28	28	102	12	19	18	17	21	19	20
1	Information	Translation	55261	0.551166	Prokaryotic AspRS, insert domain	1	1	1	1	0	0	1	0	0	0	0	0	0	0	0	0	0	0	0	0	0	0	0	0	1	1	1	0	1	0	1	2	0	1	1	1	1	1
6	Regulation	Receptor activity	64546	0.55115	Satiety factor CART (cocaine and amphetamine regulated transcript)	0	0	0	0	0	0	0	0	0	0	0	0	0	0	0	0	0	0	0	0	0	0	0	0	0	0	0	1	4	4	2	0	1	1	1	1	0	1
2	Metabolism	Nucleotide m/tr	55666	0.549824	Ribonuclease PH domain 2-like	2	10	8	6	1	1	4	4	3	1	2	1	0	1	2	2	2	2	0	2	2	3	2	4	4	4	2	4	4	4	5	4	7	4	6	5	6	7
5	Processes_IC	Cell cycle, Apoptosis	55637	0.549125	Cell cycle regulatory proteins	0	1	2	1	1	1	1	1	3	3	2	1	1	1	1	1	1	1	0	1	1	2	2	0	2	2	1	2	2	2	2	1	2	1	3	4	3	5
3	Other	Unknown function	57783	0.54822	Zinc beta-ribbon	5	10	11	5	5	5	9	8	9	6	6	5	3	7	6	6	7	6	6	6	5	7	6	5	9	6	3	10	12	7	7	6	9	8	12	12	9	11
1	Information	Translation	50104	0.544958	Translation proteins SH3-like domain	9	20	21	8	10	11	7	9	15	8	8	7	7	10	9	5	5	6	3	5	5	7	8	6	7	6	5	6	8	8	5	5	21	20	62	57	24	28
5	Processes_IC	Transport	47672	0.544157	Transferrin receptor ectodomain, C-terminal domain	0	4	2	0	0	0	11	0	0	0	0	2	2	1	1	3	1	1	0	2	1	3	2	0	0	0	5	3	7	5	5	2	4	6	5	5	3	7
5	Processes_IC	Protein modification	100934	0.543856	Heat shock protein 70kD (HSP70), C-terminal subdomain	6	16	12	8	4	4	10	6	12	4	3	4	4	4	7	4	4	7	0	4	3	10	9	5	7	13	4	15	11	10	10	7	12	9	11	14	9	11
6	Regulation	DNA-binding	57716	0.542314	Glucocorticoid receptor-like (DNA-binding domain)	12	48	43	46	5	5	6	4	21	2	4	12	15	12	15	12	13	15	4	15	18	274	315	66	131	145	35	156	167	150	112	92	118	111	118	128	109	125
2	Metabolism	Energy	81502	0.541714	ISP transmembrane anchor	1	2	2	1	0	0	1	1	0	0	0	1	1	1	1	1	0	1	0	1	1	1	1	2	0	1	1	1	2	1	1	1	1	3	1	1	3	3
2	Metabolism	Other enzymes	50969	0.541171	YVTN repeat-like/Quinoprotein amine dehydrogenase	23	12	4	0	4	10	2	6	3	1	1	8	9	3	3	4	1	4	1	6	1	6	6	3	5	6	2	6	11	7	16	11	15	9	13	12	8	14
2	Metabolism	Other enzymes	55144	0.538139	LigT-like	2	5	6	3	1	1	2	0	2	0	1	2	0	2	1	1	1	2	0	1	1	1	0	1	1	2	1	2	6	1	1	3	3	4	5	4	4	4
1	Information	Translation	46946	0.534689	S13-like H2TH domain	5	7	6	2	2	2	1	5	3	1	1	3	3	3	3	2	3	3	1	3	2	1	1	1	1	1	0	3	3	3	6	3	4	4	10	13	7	7
3	Other	Unknown function	81837	0.533498	BEACH domain	3	8	6	7	4	4	10	5	14	1	1	1	1	1	1	1	1	1	0	1	1	4	4	3	5	5	1	7	12	10	9	9	8	6	7	7	6	7
5	Processes_IC	Proteases	52025	0.532742	Transferrin receptor ectodomain, apical domain	6	37	28	0	1	0	21	3	0	0	0	4	5	2	4	4	5	4	0	5	4	5	4	2	4	4	7	16	16	12	16	12	18	17	12	18	16	20
5	Processes_IC	Protein modification	49468	0.532591	VHL	4	0	0	0	0	0	0	0	0	0	0	0	0	0	0	0	0	0	0	0	0	1	1	1	1	1	0	1	1	1	1	1	1	1	1	2	1	2
6	Regulation	DNA-binding	47676	0.532208	Conserved domain common to transcription factors TFIIS, elongin A, CRSP70	1	22	10	2	1	1	3	4	0	0	1	2	1	2	1	1	1	1	0	1	1	2	2	3	2	3	3	9	6	8	6	6	7	6	9	8	7	8
2	Metabolism	Energy	81406	0.530874	Mitochondrial cytochrome c oxidase subunit IV	0	0	0	0	0	0	0	0	0	0	0	1	1	1	3	2	1	1	0	1	1	1	1	1	1	2	1	3	0	1	1	1	2	2	2	2	2	2
6	Regulation	RNA binding, m/tr	47060	0.5306	S15/NS1 RNA-binding domain	1	13	6	2	2	2	5	4	3	3	3	2	2	3	2	2	2	2	1	1	2	5	4	5	4	4	5	7	5	4	5	5	6	7	6	7	4	5
2	Metabolism	Other enzymes	69864	0.529922	Argininosuccinate synthetase, C-terminal domain	1	2	1	0	1	2	1	1	0	0	0	1	1	1	1	1	1	0	0	1	1	0	0	1	1	1	1	1	2	1	2	1	1	1	1	2	2	3
5	Processes_IC	Phospholipid m/tr	52087	0.52776	CRAL/TRIO domain	17	38	33	9	5	13	10	16	0	4	5	5	8	6	6	5	4	9	0	8	9	16	16	17	50	32	6	22	29	26	19	19	22	23	22	22	19	25
5	Processes_IC	Proteases	75001	0.527698	Dipeptidyl peptidase I (cathepsin C), exclusion domain	0	0	0	0	0	0	0	0	0	2	3	0	0	0	0	0	0	0	0	0	0	0	0	0	0	0	1	1	1	1	1	1	2	1	1	1	1	1
3	Other	Unknown function	110857	0.527522	BtrG-like (Pfam 03674)	2	5	10	2	2	4	3	3	0	0	0	1	3	0	0	0	1	1	0	1	1	4	3	2	5	6	2	8	7	5	4	4	4	4	4	4	4	4
2	Metabolism	Other enzymes	55846	0.526991	N-acetylmuramoyl-L-alanine amidase-like	0	0	0	0	0	0	0	0	0	0	0	0	0	0	0	0	0	0	0	0	0	0	0	4	7	13	0	2	1	2	3	0	2	4	4	4	6	4
1	Information	Translation	55315	0.525457	L30e-like	7	19	19	10	12	9	10	10	18	8	9	8	8	10	10	8	9	8	7	8	7	9	9	7	10	8	7	15	12	10	9	11	24	24	65	99	20	23
2	Metabolism	Coenzyme m/tr	48484	0.523194	Lipoxigenase	1	20	6	2	0	0	3	0	0	0	0	1	0	0	0	0	0	0	0	0	0	0	0	0	0	0	6	11	3	4	4	4	4	6	7	7	7	8
1	Information	Translation	54575	0.521222	Ribosomal protein L31e	1	3	3	1	2	2	1	0	3	1	1	1	1	1	2	1	0	1	1	1	1	1	1	1	1	1	0	0	1	1	0	1	26	6	29	18	2	5
5	Processes_IC	Ion m/tr	81665	0.521123	Calcium ATPase, transmembrane domain M	21	41	42	21	10	10	29	13	10	5	4	13	16	9	13	9	11	9	1	10	13	16	16	13	8	12	11	32	39	27	33	21	25	22	22	25	24	28
2	Metabolism	Coenzyme m/tr	54680	0.519842	Pyrimidine nucleoside phosphorylase C-terminal domain	0	0	0	0	0	0	0	1	0	0	0	0	0	0	0	0	0	0	0	0	0	0	0	0	0	0	0	1	1	0	1	0	0	0	1	1	0	1
2	Metabolism	Lipid m/tr	56968	0.519794	Lipovitellin-phosvitin complex; beta-sheet shell regions	0	0	0	0	0	0	0	0	0	0	0	0	0	0	0	0	0	0	0	0	0	6	6	6	6	4	0	9	5	6	5	5	2	2	2	2	1	2
1	Information	Chromatin structure	82185	0.518373	Histone H3 K4-specific methyltransferase SET7/9 N-terminal domain	9	12	15	6	18	20	11	23	0	3	11	0	1	0	0	0	0	0	0	0	0	1	1	5	2	7	7	15	17	16	12	13	13	13	14	15	11	15
2	Metabolism	Other enzymes	53955	0.518069	Lysozyme-like	0	18	15	7	0	0	1	10	0	0	0	0	2	0	0	0	0	0	1	0	1	5	9	3	6	12	3	1	4	3	6	3	9	18	9	12	10	12
2	Metabolism	Other enzymes	56024	0.516361	Phospholipase D/nuclease	1	21	14	13	3	3	35	5	5	2	2	8	8	3	3	3	2	3	2	6	4	6	7	3	5	7	4	15	24	20	16	13	15	13	16	16	14	15
5	Processes_IC	Cell cycle, Apoptosis	56019	0.515526	The spindle assembly checkpoint protein mad2	3	5	4	3	2	2	1	2	0	1	2	2	3	2	3	3	3	2	0	1	2	6	5	1	2	2	2	5	4	3	3	4	5	3	3	4	5	5
5	Processes_IC	Protein modification	48592	0.515338	GroEL equatorial domain-like	15	23	19	17	12	12	13	11	17	10	10	9	9	9	10	9	9	9	8	9	9	9	9	11	11	12	12	10	15	11	13	12	17	17	24	23	14	19
5	Processes_IC	Proteases	54001	0.515268	Cysteine proteinases	57	307	139	69	50	55	86	63	71	24	34	31	32	26	27	24	26	27	6	28	23	90	91	47	60	62	58	147	150	132	120	97	107	111	115	139	102	117
5	Processes_IC	Ion m/tr	53850	0.515106	Periplasmic binding protein-like II	40	33	25	1	0	0	9	10	0	0	2	4	4	3	6	3	4	3	0	3	4	15	15	31	53	39	6	41	44	39	124	21	22	20	22	23	24	23
3	Other	Unknown function	63697	0.514408	Olfactory marker protein	0	0	0	0	0	0	0	0	0	0	0	0	0	0	0	0	0	0	0	0	0	0	0	0	0	0	0	2	0	1	0	0	0	1	0	0	1	1
3	Other	Unknown function	69819	0.513666	MTH1598-like	0	0	0	1	0	0	0	1	1	1	1	0	0	0	0	0	0	0	1	0	0	1	1	1	1	1	1	1	1	1	1	1	1	0	1	1	1	1
1	Information	DNA replication/repair	57850	0.512961	RING/U-box	83	609	523	140	63	66	113	91	71	32	32	56	49	52	39	38	38	50	21	45	48	166	158	74	102	113	83	329	267	239	267	203	226	247	227	266	231	285
2	Metabolism	Transferases	55116	0.512425	Formiminotransferase domain of formiminotransferase-cyclodeaminase.	1	4	1	1	0	0	0	0	0	0	0	0	0	0	0	0	0	0	0	0	0	0	0	0	0	0	1	2	2	2	2	1	1	1	1	1	1	1
5	Processes_IC	Transport	103506	0.510594	Mitochondrial carrier	45	69	59	37	29	41	49	66	1	10	13	36	38	24	35	32	34	39	0	36	39	37	38	33	39	48	28	61	68	61	38	38	51	55	56	60	51	56
6	Regulation	Other regulatory function	101546	0.508567	ASF1-like	1	2	2	1	2	2	1	1	1	1	1	1	1	1	1	1	1	1	1	1	1	1	2	1	1	1	2	2	2	2	0	1	3	2	2	2	2	2
0	General	Protein interaction	69036	0.506751	Bcr-Abl oncoprotein oligomerization domain	0	0	0	0	0	0	0	0	0	0	0	0	0	0	0	0	0	0	0	0	0	0	0	0	0	0	1	3	3	2	1	1	0	0	0	1	1	0
2	Metabolism	Coenzyme m/tr	54690	0.505036	Molybdopterin synthase subunit MoaE	0	1	1	1	0	0	1	1	0	0	0	1	1	0	0	0	0	0	0	1	1	1	1	1	2	1	1	0	2	1	1	1	1	2	1	1	1	1
2	Metabolism	Other enzymes	101478	0.504773	ADP-ribosylglycohydrolase	8	0	0	4	1	1	3	1	6	0	0	1	2	0	0	0	0	0	0	0	0	0	0	2	1	0	3	4	7	4	6	4	3	3	4	3	3	3
5	Processes_IC	Protein modification	54534	0.503936	FKBP-like	28	35	26	13	10	8	15	34	9	2	2	6	7	4	5	4	3	4	1	5	4	9	10	7	10	11	7	20	22	23	23	13	21	23	17	23	20	23
0	General	Protein interaction	101160	0.503912	Dimerisation domain of CENP-B	0	0	0	0	0	0	0	0	0	0	0	0	0	0	0	0	0	0	0	0	0	0	0	0	0	0	0	0	0	0	0	0	0	0	1	1	0	1
5	Processes_IC	Proteases	57362	0.503907	BPTI-like	1	0	0	0	0	0	0	0	0	0	0	0	0	0	0	0	0	0	0	0	0	42	36	5	6	24	6	14	18	15	10	11	14	23	10	11	12	16
5	Processes_IC	Transport	56815	0.503046	Sec1/munc18-like (SM) proteins	5	10	9	7	4	5	8	4	12	4	5	4	5	4	4	4	4	4	3	4	4	6	6	6	5	5	6	10	22	8	7	8	8	8	8	8	10	8
1	Information	DNA replication/repair	55979	0.496507	DNA clamp	1	3	4	5	1	1	3	1	2	3	3	3	1	4	3	3	2	2	1	1	2	3	2	2	4	4	3	7	5	4	5	3	4	3	5	4	2	3
3	Other	Viral proteins	46919	0.496338	N-terminal Zn binding domain of HIV integrase	0	0	0	0	0	0	0	0	0	0	0	0	0	0	0	0	0	0	0	0	0	0	0	0	0	0	0	0	0	0	0	8	0	9	1	2	0	2
3	Other	Unknown function	111126	0.495098	H-NOX domain	6	0	0	0	0	0	0	0	0	0	0	0	0	0	0	0	0	0	0	0	0	7	7	4	4	5	3	0	3	6	2	4	4	3	3	4	2	3
3	Other	Unknown function	81811	0.48729	Helical domain of Sec23/24	3	11	10	4	4	4	3	3	2	2	2	3	3	4	4	3	5	4	2	3	3	3	3	3	3	3	3	6	6	6	5	7	6	6	8	6	4	6
2	Metabolism	E- transfer	47694	0.482685	Cytochrome c oxidase subunit h	1	4	4	2	1	1	2	1	0	0	1	1	2	1	2	2	2	2	0	2	2	1	1	2	1	1	0	2	2	3	2	1	4	3	3	3	3	3
3	Other	Unknown function	109715	0.482543	DEK C-terminal domain	3	5	8	0	0	0	3	1	0	0	0	2	2	0	0	0	0	1	0	1	2	0	0	1	2	3	1	5	3	4	3	3	4	2	3	3	2	3
2	Metabolism	Other enzymes	101353	0.482141	Putative anticodon-binding domain of alanyl-tRNA synthetase (AlaRS)	2	4	2	2	1	1	2	2	1	1	1	1	1	1	1	1	1	1	1	1	1	2	2	1	2	2	1	5	2	3	3	2	2	2	2	2	2	2
1	Information	Chromatin structure	101224	0.481181	HAND domain of the nucleosome remodeling ATPase ISWI	1	2	2	1	0	1	0	1	0	0	0	1	1	0	2	2	2	2	1	1	1	1	1	1	1	1	1	1	1	1	2	2	2	2	2	3	1	2
3	Other	Unknown function	81872	0.480788	BRCA2 helical domain	1	1	2	1	0	0	0	1	0	0	0	0	0	0	0	0	0	0	0	1	1	0	0	1	0	0	0	0	1	1	1	1	1	1	1	1	1	1
6	Regulation	DNA-binding	50784	0.475512	Transcription factor IIA (TFIIA), beta-barrel domain	2	2	4	2	0	0	0	0	1	0	1	3	2	2	2	2	2	2	2	2	2	3	3	1	2	3	1	3	3	3	3	3	3	1	3	3	3	3
2	Metabolism	Other enzymes	56235	0.474961	N-terminal nucleophile aminohydrolases (Ntn hydrolases)	25	43	43	23	16	22	23	38	22	16	18	23	24	20	22	20	22	22	16	20	21	22	22	23	23	38	20	37	38	31	24	20	38	30	38	38	28	27
2	Metabolism	Nucleotide m/tr	81301	0.474819	Nucleotidyltransferase	14	39	24	18	14	14	19	12	9	6	6	8	8	10	5	4	4	4	3	4	7	16	16	6	9	10	6	13	18	15	18	16	17	20	24	29	16	19
6	Regulation	Signal transduction	51294	0.472639	Hedgehog/intein (Hint) domain	0	0	0	1	0	0	0	0	0	0	0	0	1	0	2	1	0	0	0	0	0	6	10	1	1	1	2	4	4	4	2	2	3	2	3	3	3	3
1	Information	RNA processing	81631	0.472617	PAP/OAS1 substrate-binding domain	8	24	13	10	10	11	15	5	6	4	3	5	3	7	3	2	3	1	2	3	3	13	14	5	5	8	4	8	9	9	7	11	11	14	17	22	11	13
2	Metabolism	Amino acids m/tr	51419	0.470203	PLP-binding barrel	6	8	6	5	2	2	8	4	3	1	2	3	3	5	3	3	2	4	0	3	2	3	3	3	7	3	4	6	6	6	6	4	5	6	8	9	3	4
2	Metabolism	Redox	103378	0.467147	2-methylcitrate dehydratase PrpD	0	0	0	1	0	0	0	0	0	0	0	1	3	0	1	1	0	1	0	1	1	0	0	0	0	0	0	2	3	2	3	2	1	1	1	1	1	1
1	Information	Translation	54747	0.466999	Ribosomal protein L11, N-terminal domain	2	4	5	2	4	3	2	3	3	2	1	2	2	3	3	2	2	2	1	2	2	2	2	1	2	2	0	3	2	2	2	1	2	5	7	6	6	7
2	Metabolism	Redox	50974	0.464577	Nitrous oxide reductase, N-terminal domain	6	0	2	0	3	4	1	2	3	0	1	1	2	3	0	0	0	0	0	1	3	2	1	2	1	2	1	3	2	2	4	2	5	6	2	4	2	3
5	Processes_IC	Proteases	54897	0.463335	Protease propeptides/inhibitors	0	32	32	8	0	0	1	0	0	0	0	10	7	3	5	2	5	13	1	10	3	9	10	4	12	18	8	12	12	13	13	12	12	15	15	15	14	16
1	Information	DNA replication/repair	101420	0.463161	C-terminal domain of Ku80	1	1	1	1	0	1	1	0	0	0	0	1	1	1	0	0	0	0	0	1	1	0	0	0	1	1	0	1	1	1	1	1	1	1	1	1	1	1
6	Regulation	DNA-binding	90229	0.462973	CCCH zinc finger	5	28	19	6	8	11	5	6	3	2	6	4	2	2	3	2	2	3	2	5	5	18	24	5	7	5	6	20	12	13	13	10	13	14	15	14	9	15
0	General	General	49472	0.46267	Transthyretin (prealbumin)	1	3	1	1	0	0	1	1	0	0	0	1	1	1	0	1	1	1	0	0	1	1	3	0	1	1	0	1	1	3	2	3	2	1	2	2	1	1
0	General	Protein interaction	47592	0.460637	SWIB/MDM2 domain	1	12	18	2	0	0	3	2	0	1	1	2	2	2	5	3	2	2	1	2	1	3	3	3	3	3	4	9	6	6	6	6	6	6	6	6	6	6
2	Metabolism	Amino acids m/tr	47644	0.460264	Methionine synthase domain	1	0	0	1	0	1	1	1	0	0	0	0	0	0	0	0	0	0	0	0	0	1	1	0	1	0	1	1	1	1	1	0	1	1	1	0	1	1
2	Metabolism	E- transfer	46626	0.454992	Cytochrome c	3	11	6	2	2	3	3	5	0	3	3	2	2	2	3	3	3	2	0	2	2	3	3	5	2	4	1	3	4	4	13	1	2	6	7	8	6	7
5	Processes_IC	Cell motility	54648	0.45469	DLC	3	6	6	1	7	8	6	3	1	1	3	1	1	1	1	1	1	1	1	1	1	5	6	3	2	3	2	5	4	4	2	4	4	10	6	5	5	5
2	Metabolism	Carbohydrate m/tr	54197	0.452516	HIT-like	7	10	8	7	3	3	7	7	4	3	2	7	8	6	8	6	6	6	3	9	8	6	5	7	12	8	4	7	10	11	8	6	7	9	9	8	10	8
5	Processes_IC	Protein modification	49764	0.451206	HSP20-like chaperones	16	53	48	26	8	8	11	13	8	7	12	6	9	6	5	4	4	6	1	16	6	25	23	12	17	21	15	28	26	22	27	21	25	21	19	27	21	26
2	Metabolism	Transferases	82282	0.448419	Homocysteine S-methyltransferase	5	6	3	1	1	2	4	1	0	0	1	1	1	1	3	1	1	1	0	1	1	2	2	1	4	2	4	3	4	4	4	2	3	3	2	3	3	3
2	Metabolism	Amino acids m/tr	53671	0.448217	Aspartate/ornithine carbamoyltransferase	2	2	2	1	1	1	2	2	0	1	1	2	2	2	2	2	1	2	0	2	1	1	1	2	1	1	1	2	2	3	3	2	2	2	2	2	2	2
3	Other	Unknown function	103107	0.445665	Hypothetical protein c14orf129, hspc210	0	1	2	2	0	0	1	0	0	0	0	1	1	1	1	1	2	1	0	1	1	4	4	1	3	3	1	4	4	4	3	3	2	1	2	2	1	1
3	Other	Viral proteins	47353	0.439684	Retrovirus capsid protein C-terminal domain	0	0	0	0	0	0	0	0	0	0	0	0	0	0	0	0	0	0	0	0	0	0	0	0	0	0	0	1	0	0	0	8	1	5	37	73	0	5
2	Metabolism	Other enzymes	53927	0.438295	Cytidine deaminase-like	5	13	17	13	4	4	7	7	3	2	2	6	4	6	6	6	6	6	2	5	7	8	8	5	4	6	3	10	6	10	8	6	10	9	8	9	14	14
1	Information	DNA replication/repair	101904	0.435792	DNA gyrase A C-terminal domain	1	1	1	0	0	0	0	1	0	1	1	0	0	0	0	0	0	0	0	0	0	0	0	0	1	0	0	0	1	1	1	1	1	1	0	0	1	1
2	Metabolism	Coenzyme m/tr	52210	0.434573	Succinyl-CoA synthetase domains	3	6	6	4	2	3	3	4	1	2	3	4	4	3	2	2	2	3	0	3	5	6	6	4	5	5	4	3	5	4	11	6	4	4	4	5	4	5
2	Metabolism	Transferases	100950	0.433222	NagB/RpiA/CoA transferase-like	10	19	19	10	8	10	10	14	5	2	6	11	12	8	11	10	11	11	2	8	8	11	11	15	14	11	8	13	14	10	21	11	13	15	10	13	15	13
3	Other	Viral proteins	101399	0.430961	P40 nucleoprotein	0	0	0	0	0	0	0	0	0	0	0	0	0	0	0	0	0	0	0	0	0	0	0	0	0	0	0	0	0	0	0	0	0	0	0	0	1	1
2	Metabolism	Energy	55347	0.430645	Glyceraldehyde-3-phosphate dehydrogenase-like, C-terminal domain	11	31	28	7	6	8	23	21	8	4	4	9	17	11	9	9	10	8	2	14	9	9	8	9	12	10	7	12	12	12	12	7	38	15	119	152	12	13
6	Regulation	RNA binding, m/tr	88697	0.429457	PUA domain-like	5	9	10	7	4	4	7	6	10	3	4	5	6	5	6	6	6	6	3	7	4	5	5	5	5	6	5	9	5	7	9	7	9	8	6	9	7	7
3	Other	Unknown function	55136	0.428077	Probable bacterial effector-binding domain	0	0	0	0	0	0	2	0	0	0	0	0	0	0	0	0	0	0	0	0	0	2	2	0	1	1	0	1	0	0	1	1	2	1	1	1	0	1
3	Other	Viral proteins	47943	0.428065	Retrovirus capsid protein, N-terminal core domain	0	0	0	0	0	0	0	0	0	0	0	0	0	0	0	0	0	0	0	0	0	0	0	0	0	0	0	1	0	0	0	8	1	5	37	79	0	4
5	Processes_IC	Cell cycle, Apoptosis	50985	0.424656	RCC1/BLIP-II	22	40	29	26	8	8	20	37	3	7	10	5	5	4	4	5	6	5	1	7	8	11	10	12	12	13	17	22	24	24	20	16	20	19	21	21	19	21
2	Metabolism	Other enzymes	55331	0.424009	Tautomerase/MIF	2	4	3	0	0	2	3	1	1	0	1	1	1	0	0	1	0	0	0	1	0	5	4	0	0	0	0	2	2	2	1	2	1	2	8	5	2	3
5	Processes_IC	Transport	82866	0.423019	Multidrug efflux transporter AcrB transmembrane domain	4	1	2	2	0	1	7	5	4	0	1	2	1	0	1	1	1	1	0	1	2	32	32	6	12	6	5	12	10	11	18	8	11	9	8	11	9	12
2	Metabolism	Coenzyme m/tr	56645	0.42279	Acyl-CoA dehydrogenase NM domain-like	4	15	8	16	4	6	22	7	0	0	0	9	18	0	1	2	4	11	0	10	14	24	24	9	18	14	14	17	17	12	44	11	13	16	11	16	14	14
1	Information	Translation	54686	0.421952	Ribosomal protein L10e	1	6	6	2	2	3	2	3	5	2	2	2	2	3	2	2	2	2	1	2	2	2	2	2	3	2	1	2	2	2	3	1	3	9	4	10	4	5
5	Processes_IC	Transport	54427	0.420304	NTF2-like	18	22	28	18	4	6	11	5	6	2	1	10	12	5	4	4	4	4	1	9	4	16	11	7	9	8	2	14	11	9	12	8	21	12	20	19	13	16
1	Information	RNA processing	74784	0.41882	Translin	1	2	2	2	0	0	1	2	0	0	0	2	2	2	0	0	2	2	0	2	2	0	0	2	2	2	0	2	4	2	1	3	2	2	1	2	2	2
1	Information	Translation	54211	0.418007	Ribosomal protein S5 domain 2-like	31	69	70	32	29	46	39	47	32	24	22	29	29	29	32	28	26	28	14	25	27	32	41	26	35	25	26	32	38	35	47	30	41	42	73	68	37	50
5	Processes_IC	Proteases	53182	0.415722	Pyrrolidone carboxyl peptidase (pyroglutamate aminopeptidase)	1	4	2	1	1	1	1	1	0	0	0	1	1	0	0	0	0	1	0	1	1	3	7	1	1	1	1	2	3	3	2	2	2	2	2	2	3	2
1	Information	Translation	52080	0.415361	Ribosomal proteins L15p and L18e	3	10	8	3	5	5	3	5	8	4	4	3	3	5	4	3	3	2	2	3	3	4	3	3	4	3	1	3	3	3	4	2	11	7	17	16	5	5
5	Processes_IC	Proteases	50993	0.414964	Prolyl oligopeptidase, N-terminal domain	5	8	6	2	4	3	5	4	0	0	0	0	1	0	1	0	0	0	0	1	3	3	1	1	3	4	1	2	4	5	5	4	3	5	4	4	3	3
2	Metabolism	Cell envelope m/tr	111384	0.41406	OmpH-like (Pfam 03938)	0	0	0	0	0	0	0	0	0	0	0	0	0	0	0	0	0	0	0	0	0	0	0	0	1	0	0	0	0	0	1	0	0	1	0	0	0	1
3	Other	Unknown function	88723	0.413919	PIN domain-like	11	11	13	9	6	6	8	11	9	8	7	8	7	10	10	9	9	11	6	13	10	7	8	6	11	10	8	12	14	10	20	10	11	12	10	11	9	11
1	Information	DNA replication/repair	47781	0.412463	RuvA domain 2-like	2	2	3	2	0	0	1	2	1	0	1	0	2	1	0	0	0	0	1	1	1	1	1	1	1	1	1	1	1	2	0	1	3	2	2	3	1	2
6	Regulation	RNA binding, m/tr	109905	0.412347	Surp module (SWAP domain; Pfam 01805)	3	13	15	3	3	3	4	3	5	2	2	2	2	1	1	1	1	1	0	1	2	3	3	4	4	4	4	7	5	2	6	6	7	6	6	6	4	6
3	Other	Unknown function	81901	0.410396	HCP-like	7	14	15	16	6	4	11	10	9	2	4	6	11	10	8	6	7	7	4	6	6	6	2	6	9	5	6	11	13	7	17	11	11	8	9	13	14	10
0	General	Protein interaction	64356	0.409682	SNARE-like	20	51	37	22	17	14	22	19	24	14	18	13	11	14	15	15	15	15	6	14	12	15	14	13	15	15	10	31	33	28	19	18	26	25	21	30	28	26
2	Metabolism	E- transfer	51004	0.407934	C-terminal (heme d1) domain of cytochrome cd1-nitrite reductase	9	4	4	0	1	1	1	3	1	1	0	1	0	1	0	1	0	5	2	2	2	2	2	2	4	2	2	4	5	6	3	3	3	2	3	4	4	3
2	Metabolism	Energy	50989	0.407773	Clathrin heavy-chain terminal domain	1	2	2	1	1	1	3	2	2	1	1	1	1	1	1	1	1	1	0	1	1	1	1	1	1	1	1	3	4	3	2	2	2	1	1	1	2	2
5	Processes_IC	Cell motility	50405	0.406433	Actin-crosslinking proteins	0	13	6	3	0	0	6	0	0	0	0	1	1	1	0	0	0	0	0	1	1	3	3	2	2	2	2	5	8	4	3	1	4	3	3	4	4	5
1	Information	Translation	100966	0.405046	Translation initiation factor 2 beta, aIF2beta, N-terminal domain	2	4	5	2	2	2	2	3	2	2	2	2	2	2	2	2	2	2	2	2	2	2	2	2	2	2	2	3	2	2	2	2	2	2	7	5	3	4
5	Processes_IC	Transport	89009	0.404869	GAT-like domain	1	30	24	2	1	1	0	0	0	0	0	4	4	4	5	3	4	3	0	4	3	3	3	2	3	3	2	13	15	13	8	9	9	9	8	9	8	9
5	Processes_IC	Ion m/tr	82199	0.403219	SET domain	63	48	48	31	38	36	47	40	6	6	10	25	19	13	12	11	10	13	1	16	15	62	32	19	41	30	17	62	45	45	38	31	37	37	39	40	33	38
2	Metabolism	Coenzyme m/tr	63867	0.400315	MoeA C-terminal domain-like	1	1	1	1	0	0	1	1	0	0	0	2	2	0	0	0	0	0	0	1	0	1	1	1	2	1	2	0	2	2	2	1	1	1	1	1	1	1
1	Information	RNA processing	46915	0.399821	Polynucleotide phosphorylase/guanosine pentaphosphate synthase (PNPase/GPSI), domain 3	0	3	2	0	0	0	0	1	0	0	0	0	0	0	0	0	0	0	0	0	0	0	1	1	1	1	0	0	1	1	1	1	1	1	1	1	0	1
3	Other	Viral proteins	47836	0.399792	Retroviral matrix proteins	0	0	0	0	0	0	0	0	0	0	0	0	0	0	0	0	0	0	0	0	0	0	0	0	0	0	0	0	0	0	0	3	0	13	190	74	3	10
2	Metabolism	Energy	46458	0.39949	Globin-like	11	7	3	2	0	1	2	2	0	0	0	2	2	1	2	2	5	3	0	1	0	32	32	0	5	3	5	32	9	6	10	10	7	13	15	11	8	10
1	Information	Translation	48140	0.399367	Ribosomal protein L19 (L19e)	1	2	4	2	2	2	1	1	2	1	1	1	1	2	2	1	1	1	1	1	1	1	1	1	1	1	1	1	2	2	1	1	1	2	9	11	2	2
2	Metabolism	E- transfer	54665	0.399298	CO dehydrogenase molybdoprotein N-domain-like	2	8	6	1	0	0	1	1	0	0	0	1	2	0	0	0	0	0	0	0	1	3	3	2	5	5	3	1	2	2	5	2	2	2	4	5	2	2
1	Information	Translation	56053	0.398823	Ribosomal protein L6	2	5	5	2	2	2	1	3	5	1	1	2	2	3	3	3	2	2	1	2	2	1	1	1	1	1	1	2	1	1	1	2	3	8	19	9	3	4
2	Metabolism	Coenzyme m/tr	55248	0.397603	Pterin-4a-carbinolamine dehydratase (PCD)/dimerization cofactor of HNF1 (DCoH)	2	3	2	2	2	2	1	2	0	0	0	0	1	1	1	1	1	1	0	0	0	1	1	1	1	1	0	1	2	2	2	1	2	2	1	2	2	2
0	General	Small molecule binding	47616	0.396746	Glutathione S-transferase (GST), C-terminal domain	18	99	68	24	3	5	27	19	0	3	2	12	22	9	10	7	12	14	0	25	15	55	66	13	42	49	27	37	30	27	28	24	38	40	49	47	37	45
3	Other	Unknown function	101931	0.393966	Pym (Within the bgcn gene intron protein, WIBG), N-terminal domain	0	1	1	1	0	0	1	0	0	1	1	1	1	1	0	0	0	1	0	1	1	1	1	1	1	1	1	1	1	1	1	0	1	1	2	1	1	1
2	Metabolism	Amino acids m/tr	48108	0.393923	Carbamoyl phosphate synthetase, large subunit connection domain	1	1	1	1	1	1	2	2	0	1	1	2	2	2	2	2	2	2	0	2	0	1	1	1	1	1	1	2	2	2	3	1	2	2	2	2	2	2
0	General	General	50692	0.393312	ADC-like	3	4	5	4	3	3	4	5	2	3	3	3	3	3	3	3	3	3	1	3	3	4	5	3	4	4	3	6	4	5	7	4	4	4	4	4	2	4
2	Metabolism	Other enzymes	81799	0.391878	Putative methyltransferase TM0872, insert domain	1	1	1	1	1	1	2	1	0	1	1	0	0	0	0	0	0	0	0	0	0	0	0	0	1	1	1	1	1	1	2	1	1	1	0	1	1	1
1	Information	Transcription	54518	0.391424	Transcriptional factor tubby, C-terminal domain	4	19	11	0	0	1	7	3	0	0	1	0	0	0	0	0	0	0	1	0	0	2	2	2	2	2	1	5	7	6	5	4	5	5	4	5	6	5
2	Metabolism	Other enzymes	55447	0.390425	CO dehydrogenase flavoprotein C-terminal domain-like	1	8	6	1	0	0	1	1	0	0	0	1	2	0	0	0	0	0	0	0	1	1	1	2	6	5	2	1	2	2	4	2	2	1	4	5	2	2
0	General	Small molecule binding	82051	0.390309	Obg GTP-binding protein N-terminal domain	2	4	2	1	1	1	1	2	0	3	3	1	1	1	1	1	1	1	0	1	1	2	2	1	2	2	1	3	2	2	2	2	2	2	2	2	2	2
3	Other	Unknown function	82919	0.389863	Zn-finger domain of Sec23/24	5	11	10	4	4	3	3	3	7	3	2	3	3	4	4	3	5	4	3	3	3	3	3	3	3	3	3	5	6	6	6	6	6	6	7	6	4	6
6	Regulation	Kinases/phosphatases	56112	0.389454	Protein kinase-like (PK-like)	622	1744	1066	309	195	227	437	244	404	67	102	132	132	123	132	106	110	98	36	210	107	478	478	225	281	289	254	839	760	651	933	447	494	512	525	528	473	523
1	Information	DNA replication/repair	56219	0.388344	DNase I-like	44	47	37	62	13	12	31	18	20	6	8	15	22	8	10	9	13	20	3	19	12	14	30	12	65	14	16	188	37	40	140	23	28	27	42	31	28	47
3	Other	Unknown function	103365	0.386331	Hypothetical protein PH1602	1	0	0	1	1	1	0	1	2	1	2	0	0	0	0	0	0	0	1	0	0	1	1	1	1	1	1	2	1	1	1	1	1	1	1	1	1	1
1	Information	Translation	55190	0.383258	Arginyl-tRNA synthetase (ArgRS), N-terminal 'additional' domain	1	3	2	1	1	1	2	2	1	0	0	1	2	1	2	1	1	1	1	0	0	1	1	1	1	1	1	1	2	1	0	2	2	2	2	2	2	2
2	Metabolism	E- transfer	47203	0.382961	Acyl-CoA dehydrogenase C-terminal domain-like	5	13	9	15	2	5	21	7	0	0	0	9	18	0	1	2	4	11	0	10	16	25	24	8	17	14	15	16	14	13	43	12	13	13	11	16	10	13
2	Metabolism	Redox	53720	0.381642	ALDH-like	14	27	17	12	5	7	39	12	6	0	0	15	32	9	11	12	13	18	0	22	19	11	13	9	14	13	18	25	29	20	34	15	20	20	20	20	19	19
2	Metabolism	Energy	81333	0.381251	F1F0 ATP synthase subunit C	4	9	11	4	7	8	3	10	2	3	2	4	6	4	4	3	3	3	3	3	1	4	5	3	5	8	4	6	6	6	2	5	6	4	15	11	6	7
1	Information	Translation	56047	0.379293	Ribosomal protein S8	1	4	7	2	3	3	1	2	3	2	2	2	2	3	3	3	4	3	1	2	2	1	1	1	2	2	1	1	1	1	1	1	6	12	9	5	4	4
2	Metabolism	Redox	47741	0.378428	CO dehydrogenase ISP C-domain like	2	8	6	1	0	0	1	1	0	0	0	1	2	0	0	0	0	0	0	0	1	3	3	2	5	5	3	1	2	2	3	2	2	2	4	5	2	2
2	Metabolism	Coenzyme m/tr	52021	0.377058	Carbamoyl phosphate synthetase, small subunit N-terminal domain	1	1	1	1	1	1	2	2	0	1	1	2	2	2	2	2	2	2	0	2	1	1	1	1	1	1	1	2	2	2	1	2	2	2	2	2	2	2
2	Metabolism	Energy	81524	0.374857	14 kDa protein of cytochrome bc1 complex (Ubiquinol-cytochrome c reductase)	1	3	2	1	1	1	1	1	0	1	1	1	1	1	1	1	1	1	0	1	1	1	1	2	1	2	0	1	1	1	0	1	1	3	3	3	1	2
2	Metabolism	Redox	52283	0.372845	Formate/glycerate dehydrogenase catalytic domain-like	9	20	13	8	1	3	13	12	9	1	2	10	12	7	7	5	13	17	0	12	8	5	5	6	11	10	7	15	16	15	18	11	9	8	12	19	9	11
5	Processes_IC	Protein modification	55874	0.372305	ATPase domain of HSP90 chaperone/DNA topoisomerase II/histidine kinase	24	51	40	28	10	26	15	22	8	10	9	21	26	8	10	10	9	12	4	17	13	11	13	8	17	7	9	19	24	22	43	17	23	22	29	29	21	34
1	Information	Translation	46561	0.371538	Ribosomal protein L29 (L29p)	0	4	6	2	2	2	2	2	2	1	1	1	1	1	2	1	1	1	1	1	1	1	1	1	1	1	1	1	1	1	1	1	1	2	10	5	4	4
3	Other	Viral proteins	57756	0.369696	Retrovirus zinc finger-like domains	3	54	20	5	6	7	26	4	6	0	0	4	5	4	5	3	2	3	1	5	8	10	14	4	24	6	7	21	6	17	15	7	7	17	34	47	8	10
5	Processes_IC	Proteases	52096	0.363831	ClpP/crotonase	26	52	36	18	11	16	15	35	1	4	6	11	20	2	5	3	5	12	0	14	17	19	18	14	14	17	19	19	25	20	37	25	18	21	19	22	21	23
2	Metabolism	Energy	53697	0.363319	SIS domain	2	9	5	3	2	2	2	8	3	2	2	3	4	2	3	3	3	3	2	2	2	2	3	7	5	3	2	3	8	6	9	4	4	4	3	5	4	4
3	Other	Viral proteins	69279	0.360493	Phage tail proteins	0	0	0	0	0	0	0	0	0	0	0	0	0	0	0	0	0	0	0	0	0	0	0	0	0	0	0	0	0	0	1	0	0	0	0	0	0	2
6	Regulation	Kinases/phosphatases	52788	0.358637	Phosphotyrosine protein phosphatases I	1	1	1	1	1	1	2	0	2	0	0	1	1	1	1	1	1	1	0	1	1	1	1	2	2	3	0	1	1	1	1	1	1	3	2	3	1	1
3	Other	Unknown function	109925	0.358341	Lissencephaly-1 protein (Lis-1, PAF-AH alpha) N-terminal domain	0	0	0	1	0	0	1	1	0	0	0	2	0	0	1	0	0	1	0	1	1	1	1	0	1	1	1	2	2	2	0	1	1	1	0	1	1	1
5	Processes_IC	Transport	103456	0.358298	Preprotein translocase SecE subunit	1	1	3	1	1	1	1	1	2	1	1	1	1	1	1	1	1	0	1	1	0	1	1	0	1	3	2	0	2	0	1	1	2	1	8	5	1	1
3	Other	Viral proteins	49830	0.358216	ENV polyprotein, receptor-binding domain	0	0	0	0	0	0	0	0	0	0	0	0	0	0	0	0	0	0	0	0	0	0	0	0	0	0	0	0	0	0	0	0	3	0	11	49	0	2
0	General	General	57277	0.357548	Granulin repeat	1	4	4	1	0	0	0	0	0	0	0	0	0	0	0	0	0	0	0	0	0	1	1	0	0	0	0	4	3	2	2	0	1	1	1	1	1	1
0	General	Protein interaction	102705	0.35612	NIF3 (NGG1p interacting factor 3)-like	0	0	0	1	1	1	0	0	1	0	0	1	1	1	1	1	1	1	1	1	1	0	0	1	2	1	1	1	1	1	2	1	1	1	1	1	1	1
2	Metabolism	Other enzymes	52467	0.352787	DHS-like NAD/FAD-binding domain	9	19	11	10	6	7	10	14	11	2	5	13	15	11	14	10	12	11	2	11	8	9	9	8	9	8	8	15	16	13	19	10	12	12	11	12	13	13
1	Information	Translation	56808	0.350905	Ribosomal protein L1	5	11	8	1	4	4	3	5	4	4	4	3	3	5	5	4	4	4	1	3	3	3	3	4	3	4	1	3	2	3	3	3	8	10	9	8	5	6
5	Processes_IC	Cell motility	55770	0.350882	Profilin (actin-binding protein)	1	4	6	13	1	1	0	0	3	1	1	1	1	1	1	1	1	1	0	1	1	3	3	1	1	1	0	2	4	2	2	2	5	6	5	5	4	4
2	Metabolism	Redox	53706	0.350769	Formate dehydrogenase/DMSO reductase, domains 1-3	1	1	1	1	0	0	0	1	0	0	0	1	3	0	0	0	1	1	0	1	1	1	1	1	1	1	1	1	3	2	8	1	1	1	1	1	1	1
2	Metabolism	Other enzymes	101386	0.350287	Type II deoxyuridine triphosphatase	1	3	1	0	1	1	1	2	0	0	0	0	0	0	0	0	0	0	0	0	0	0	0	1	0	0	0	2	1	1	1	0	1	1	1	1	1	1
2	Metabolism	Carbohydrate m/tr	56655	0.3492	Carbohydrate phosphatase	11	17	13	4	5	4	5	14	3	0	0	8	4	2	4	2	4	3	0	3	3	5	4	8	7	10	3	8	13	6	12	6	6	7	7	9	8	7
6	Regulation	Other regulatory function	90209	0.347967	Znf265, first zinc-finger domain	3	26	13	1	3	3	3	0	0	2	2	2	1	2	1	1	1	1	0	0	1	4	3	1	2	6	1	6	4	5	3	4	10	3	9	9	6	8
2	Metabolism	Coenzyme m/tr	55681	0.347779	Class II aaRS and biotin synthetases	18	35	33	27	15	16	22	25	15	17	20	21	21	20	21	20	21	20	11	18	20	20	18	20	22	20	18	26	33	20	28	24	23	23	23	23	23	23
1	Information	Translation	47323	0.345295	Anticodon-binding domain of a subclass of class I aminoacyl-tRNA synthetases	9	21	12	9	5	5	15	12	5	9	6	9	9	10	8	7	7	8	5	8	8	9	9	6	14	12	9	10	13	11	13	7	12	12	12	12	9	12
2	Metabolism	Redox	52833	0.344468	Thioredoxin-like	91	262	232	79	51	57	102	113	53	25	39	46	66	33	41	35	47	44	10	63	50	119	141	53	81	107	60	113	105	96	89	80	106	119	124	123	109	122
1	Information	Translation	69500	0.343743	DTD-like (Pfam 02580)	1	1	1	1	2	2	1	1	1	0	1	1	1	1	1	1	1	1	0	1	1	1	1	0	1	1	0	2	17	2	3	2	2	3	2	2	2	2
2	Metabolism	Redox	55424	0.342628	FAD/NAD-linked reductases, dimerisation (C-terminal) domain	7	12	10	3	5	5	7	9	0	3	5	3	2	3	3	2	2	2	0	5	3	6	6	4	4	6	5	6	7	7	8	6	6	5	6	6	4	7
2	Metabolism	Coenzyme m/tr	63882	0.341222	MoeA N-terminal region -like	1	1	1	1	0	0	1	1	0	0	0	2	2	0	0	0	0	0	0	1	1	2	2	1	2	1	2	0	2	2	3	1	1	1	1	1	1	1
2	Metabolism	Other enzymes	110916	0.338945	Peptidyl-tRNA hydrolase domain-like	1	1	1	1	1	0	0	1	0	1	0	0	0	1	1	1	1	1	0	0	1	1	1	1	1	1	0	0	1	1	2	1	1	1	1	1	1	1
6	Regulation	Other regulatory function	69060	0.338744	Arp2/3 complex 21 kDa subunit ARPC3	0	4	1	1	1	0	1	0	2	0	0	1	1	1	1	1	1	1	0	1	1	2	1	1	1	2	1	2	1	1	1	1	2	1	1	1	3	2
2	Metabolism	Coenzyme m/tr	51230	0.335991	Single hybrid motif	14	25	20	13	8	9	13	15	2	3	5	7	9	6	9	7	7	10	0	9	10	11	11	5	8	8	9	9	14	12	14	9	10	31	11	13	10	14
2	Metabolism	Other enzymes	56784	0.335871	HAD-like	77	179	151	49	40	48	83	65	40	24	23	47	56	40	42	35	39	36	13	41	40	49	49	38	46	55	35	79	86	78	83	63	77	78	72	77	69	77
5	Processes_IC	Protein modification	52029	0.335357	GroEL apical domain-like	12	31	23	16	13	13	12	12	16	10	10	10	9	10	11	11	10	10	8	10	10	10	10	9	10	13	10	10	12	12	13	13	14	16	24	23	14	17
1	Information	Translation	74731	0.335336	Ribosomal protein L20	1	2	2	2	0	0	1	2	0	1	1	0	0	0	0	0	0	0	0	0	0	1	1	1	1	1	0	0	1	1	1	1	1	1	1	1	1	2
6	Regulation	Signal transduction	52200	0.334012	Toll/Interleukin receptor TIR domain	4	3	137	2	0	0	8	0	0	0	0	0	0	0	0	0	0	0	0	0	0	3	2	7	15	11	4	24	19	18	24	24	20	23	23	24	20	23
0	General	Small molecule binding	101238	0.332858	XPC-binding domain	0	6	4	1	3	3	1	1	0	1	1	1	1	1	1	1	1	1	0	1	1	0	1	1	1	2	1	2	2	2	1	1	2	3	2	2	3	3
2	Metabolism	Coenzyme m/tr	52335	0.331746	Methylglyoxal synthase-like	2	3	2	2	1	1	3	3	0	1	0	3	3	3	4	3	3	3	0	3	1	2	2	2	2	2	2	3	2	3	2	2	3	3	3	4	3	3
2	Metabolism	Transferases	89028	0.330607	Cobalamin adenosyltransferase-like	1	0	0	2	0	1	1	1	0	0	0	0	0	0	0	0	0	0	0	0	0	1	1	0	0	0	0	0	1	1	0	1	1	1	0	1	1	1
2	Metabolism	Energy	48690	0.328804	Epsilon subunit of mitochondrial F1F0-ATP synthase	0	1	1	1	1	1	0	0	0	0	1	1	0	1	1	1	2	0	0	0	1	1	3	0	3	2	0	0	1	1	0	1	1	4	1	1	2	2
1	Information	DNA replication/repair	47819	0.323502	HRDC-like	1	5	4	2	0	0	2	0	0	1	1	2	0	2	3	3	3	3	2	2	2	2	3	1	2	1	1	1	3	3	2	3	3	3	3	3	2	3
2	Metabolism	Other enzymes	53920	0.321324	Fe-only hydrogenase	3	1	1	1	1	1	1	2	5	1	1	1	1	1	1	1	1	1	1	0	1	1	1	1	1	1	1	2	2	2	2	2	2	2	1	2	2	2
0	General	Ion binding	75689	0.320509	Zinc-binding domain of translation initiation factor 2 beta	2	4	3	2	1	1	2	3	2	2	2	2	2	2	2	2	2	2	1	2	2	2	2	2	2	2	2	3	2	1	2	2	2	1	4	3	3	4
2	Metabolism	Nucleotide m/tr	54810	0.320492	GMP synthetase C-terminal dimerisation domain	1	1	1	1	1	1	0	0	0	1	0	0	0	0	0	0	1	0	0	0	0	1	1	1	1	1	1	0	2	0	0	1	1	1	0	1	1	1
2	Metabolism	Redox	46548	0.318242	alpha-helical ferredoxin	4	5	4	2	1	1	2	2	2	1	2	3	2	2	2	2	3	3	0	3	2	3	3	5	5	4	3	2	4	5	5	2	4	2	3	2	3	3
2	Metabolism	Redox	54593	0.315532	Glyoxalase/Bleomycin resistance protein/Dihydroxybiphenyl dioxygenase	7	19	13	9	0	2	4	8	0	0	2	3	11	1	2	2	3	2	0	1	3	4	4	3	5	3	5	5	7	14	12	5	6	8	5	7	5	6
2	Metabolism	E- transfer	56003	0.313012	Molybdenum cofactor-binding domain	2	10	9	1	0	0	1	1	0	0	0	1	2	0	0	0	0	0	0	0	1	3	3	2	4	5	3	1	2	2	5	2	2	2	4	5	2	2
2	Metabolism	Other enzymes	63433	0.307263	Fumarylacetoacetate hydrolase, FAH, N-terminal domain	0	1	1	1	0	0	1	1	0	0	0	1	2	0	0	0	0	0	0	0	2	1	1	1	1	1	1	1	0	0	1	1	1	1	1	1	1	1
3	Other	Unknown function	54556	0.306119	Chitinase insertion domain	0	1	6	0	0	0	0	5	1	0	0	7	9	0	1	1	1	1	0	3	1	2	2	7	16	16	0	5	2	2	3	1	3	6	5	8	5	5
1	Information	Translation	52161	0.306097	Ribosomal protein L13	3	6	6	2	3	3	2	3	5	2	2	2	2	4	3	2	2	2	1	2	2	2	2	2	2	2	1	1	3	2	2	2	2	4	5	5	6	6
6	Regulation	RNA binding, m/tr	101690	0.305141	PAZ domain	1	25	13	6	2	0	5	0	3	1	0	2	1	1	0	0	1	0	0	6	0	26	27	5	7	6	4	6	15	7	9	5	8	10	9	9	8	10
5	Processes_IC	Phospholipid m/tr	46938	0.30319	CRAL/TRIO N-terminal domain	6	27	31	5	1	5	3	4	0	3	2	5	7	5	5	5	4	8	0	8	7	10	7	10	41	26	2	12	15	11	11	9	10	13	12	12	11	12
2	Metabolism	Nucleotide m/tr	53271	0.302684	PRTase-like	11	28	21	12	11	9	14	8	2	2	4	12	12	11	14	11	10	11	0	9	9	10	9	8	9	8	7	13	22	17	11	10	15	16	12	14	12	12
1	Information	Translation	55418	0.301467	Translation initiation factor eIF4e	1	3	5	6	6	7	4	4	12	1	2	3	3	2	1	1	2	2	2	3	2	5	5	3	2	7	3	8	8	6	4	4	6	6	4	6	3	4
3	Other	Unknown function	69786	0.301418	YggU-like	1	3	2	1	1	1	0	0	1	1	1	1	1	0	0	0	0	0	0	0	0	1	0	1	1	1	0	0	1	1	0	1	2	1	2	1	1	1
1	Information	DNA replication/repair	54857	0.300589	DNA damage-inducible protein DinI	0	0	0	0	0	0	0	0	0	0	0	0	0	0	0	0	0	0	0	0	0	0	0	0	0	0	0	0	0	0	0	0	0	0	0	0	0	2
5	Processes_IC	Protein modification	46988	0.300521	Tubulin chaperone cofactor A	1	1	1	1	1	1	1	1	0	1	1	1	1	1	1	1	1	1	0	1	1	1	1	1	1	2	0	1	0	1	0	1	1	1	2	1	3	2
2	Metabolism	Nucleotide m/tr	55620	0.300417	Tetrahydrobiopterin biosynthesis enzymes-like	3	4	5	4	0	0	4	3	0	0	2	3	3	3	2	3	3	3	0	3	3	2	2	2	3	3	1	3	5	5	6	3	3	4	3	3	2	2
1	Information	Translation	54364	0.299871	Translation initiation factor IF3, N-terminal domain	0	2	3	1	0	0	1	2	0	1	0	0	0	0	0	0	0	0	0	0	0	0	0	1	0	0	0	2	0	1	1	1	1	1	0	1	1	1
0	General	General	55961	0.298291	Bet v1-like	7	56	69	9	7	11	79	2	19	2	5	3	4	2	0	0	4	2	1	2	6	10	12	9	11	8	10	25	30	28	27	23	23	26	21	24	21	22
2	Metabolism	Redox	49329	0.297095	Cu,Zn superoxide dismutase-like	0	7	4	7	0	0	1	0	0	0	0	4	3	2	2	3	5	3	0	1	0	4	4	1	5	5	3	4	4	4	3	2	3	4	3	4	3	3
2	Metabolism	Other enzymes	63829	0.295743	Calcium-dependent phosphotriesterase	1	27	17	2	3	1	9	3	0	0	1	3	5	0	1	1	1	3	0	1	2	9	10	2	9	9	2	8	7	5	7	5	7	9	6	8	6	8
2	Metabolism	Transferases	89796	0.295102	CoA-transferase family III (CaiB/BaiF)	1	0	0	1	0	0	1	1	0	0	0	4	7	0	0	0	1	3	0	4	3	1	2	3	3	2	2	1	2	1	12	2	3	2	3	2	2	2
2	Metabolism	Energy	81508	0.289994	Ubiquinone-binding protein QP-C of cytochrome bc1 complex (Ubiquinol-cytochrome c reductase)	0	0	0	1	0	0	0	0	0	1	0	1	0	1	1	1	1	1	0	1	1	2	2	1	1	1	0	1	2	1	0	1	1	1	1	1	1	1
2	Metabolism	Other enzymes	56317	0.289294	Carbon-nitrogen hydrolase	7	11	9	6	1	1	5	3	4	0	1	9	11	5	6	4	4	4	0	4	6	5	4	8	11	8	4	5	4	5	6	7	6	8	5	7	7	8
2	Metabolism	Redox	51412	0.288969	Inosine monophosphate dehydrogenase (IMPDH)	1	3	3	2	2	3	8	4	0	2	1	5	8	1	6	2	3	2	0	8	4	2	2	2	2	1	2	6	8	5	9	2	4	4	4	4	5	5
2	Metabolism	Other enzymes	64182	0.288575	DHH phosphoesterases	1	1	1	0	1	1	2	5	1	0	1	2	1	1	1	1	1	1	1	2	3	0	0	1	1	1	1	1	2	1	3	2	2	2	2	3	1	2
2	Metabolism	Coenzyme m/tr	69572	0.287873	Activating enzymes of the ubiquitin-like proteins	11	17	14	10	10	10	10	14	14	8	8	8	8	8	9	8	8	8	5	8	8	8	8	9	10	8	8	10	13	11	10	9	10	10	10	22	10	10
2	Metabolism	Energy	81514	0.281172	Subunit X (non-heme 7 kDa protein) of cytochrome bc1 complex (Ubiquinol-cytochrome c reductase)	0	1	1	1	0	0	1	0	0	1	0	1	1	1	1	1	1	1	0	0	1	0	0	1	1	1	0	0	1	1	0	1	1	1	2	2	1	0
2	Metabolism	Amino acids m/tr	54506	0.278687	Diaminopimelate epimerase-like	2	3	4	4	0	1	2	4	0	0	0	1	3	2	1	2	1	0	0	0	1	2	4	0	2	0	2	3	2	2	4	2	2	2	2	3	2	2
2	Metabolism	Other enzymes	64197	0.278388	AICAR transformylase domain of bifunctional purine biosynthesis enzyme ATIC	1	2	1	1	0	0	1	1	0	0	0	1	1	1	2	1	1	1	0	1	1	1	1	1	1	1	1	1	1	1	1	1	1	1	1	2	1	1
6	Regulation	Signal transduction	48508	0.277201	Nuclear receptor ligand-binding domain	0	0	0	0	0	0	0	0	0	0	0	0	0	0	0	0	0	0	0	0	0	244	278	18	22	18	14	74	72	70	54	42	47	46	44	50	46	49
2	Metabolism	Redox	56281	0.277069	Metallo-hydrolase/oxidoreductase	18	28	24	15	10	11	14	20	28	7	8	17	22	9	9	6	5	10	6	20	16	17	17	7	14	11	18	16	27	19	17	13	17	19	18	19	16	19
2	Metabolism	Redox	54416	0.275612	Amine oxidase N-terminal region	3	8	9	0	0	1	4	0	0	0	0	2	6	2	0	1	3	3	0	2	2	0	1	0	0	0	0	2	2	2	3	1	3	6	5	6	3	3
2	Metabolism	Other enzymes	88713	0.275022	Glycoside hydrolase/deacetylase	1	4	4	9	1	0	4	5	3	0	0	7	10	2	3	1	2	2	1	7	10	5	4	7	9	13	2	6	6	5	6	4	6	7	4	6	5	6
3	Other	Unknown function	57414	0.27439	Hairpin loop containing domain-like	0	0	1	1	0	0	0	0	0	0	0	0	0	0	0	0	0	0	0	0	0	17	18	4	4	7	1	5	5	4	2	3	2	3	3	3	3	6
5	Processes_IC	Cell cycle, Apoptosis	54277	0.273988	CAD & PB1 domains	1	61	47	5	1	1	8	0	2	0	0	4	4	3	2	3	3	3	0	5	2	2	4	2	5	5	4	14	12	12	14	11	13	15	14	15	11	12
1	Information	Translation	50193	0.273017	Ribosomal protein L14	1	5	6	2	3	3	1	4	3	2	2	2	2	3	3	2	2	2	1	2	2	2	1	2	2	2	2	2	2	2	2	2	4	3	4	3	4	4
5	Processes_IC	Cell motility	50084	0.270644	Myosin S1 fragment, N-terminal domain	0	0	0	0	0	0	0	0	0	0	0	0	1	0	0	0	0	0	0	0	0	0	0	0	0	0	0	1	5	0	0	1	0	0	1	0	0	0
1	Information	Translation	50182	0.269347	Sm-like ribonucleoproteins	25	31	35	18	18	18	20	19	20	17	15	16	15	18	16	16	16	13	19	16	17	17	18	13	16	17	6	18	18	16	11	14	30	33	30	30	17	21
2	Metabolism	Coenzyme m/tr	54675	0.269303	Nicotinate/Quinolinate PRTase C-terminal domain-like	1	5	3	2	1	1	2	2	1	0	1	2	2	1	2	1	2	2	0	3	2	1	1	1	3	1	1	7	4	3	4	1	2	2	2	2	1	2
5	Processes_IC	Proteases	49493	0.269036	HSP40/DnaJ peptide-binding domain	8	26	20	6	10	11	8	6	15	5	7	5	5	5	6	6	6	5	1	7	5	5	7	5	9	9	6	14	12	12	8	9	11	11	11	11	8	9
5	Processes_IC	Transport	81338	0.267498	Aquaporin-like	4	47	38	5	3	5	35	1	2	0	2	1	5	1	5	2	1	3	1	8	6	12	12	7	10	8	3	17	16	14	14	11	10	12	12	13	14	18
5	Processes_IC	Protein modification	110942	0.262465	HSP90 C-terminal domain (C-terminal part of Pfam 00183)	3	11	7	3	3	19	3	5	4	4	4	1	1	1	2	1	1	1	1	3	0	3	3	3	3	3	1	5	5	4	5	4	7	4	12	8	3	4
2	Metabolism	Coenzyme m/tr	50876	0.260927	Avidin/streptavidin	0	0	0	0	0	0	0	0	0	0	0	0	0	0	0	0	0	0	0	0	0	0	0	0	0	0	0	0	0	0	0	4	0	0	0	0	0	0
2	Metabolism	Secondary metabolism	48239	0.260409	Terpenoid cyclases/Protein prenyltransferases	4	80	51	5	3	3	3	4	5	3	3	5	9	4	4	4	5	4	1	4	4	4	4	8	19	10	7	26	19	19	40	14	11	13	11	16	11	14
5	Processes_IC	Transport	56935	0.259268	Porins	0	0	0	1	0	0	0	0	2	0	0	0	0	0	0	0	0	0	0	0	0	0	0	0	3	0	0	0	0	0	16	0	1	1	1	1	0	1
2	Metabolism	Other enzymes	56529	0.258295	FAH	1	5	3	3	1	2	3	3	0	0	0	4	12	1	1	1	2	2	0	3	4	2	2	2	2	4	4	4	3	2	9	2	3	3	3	3	4	5
1	Information	DNA replication/repair	54160	0.255153	Chromo domain-like	11	10	10	10	0	1	63	9	5	2	1	8	24	6	1	1	1	1	2	73	1	28	16	6	6	16	4	24	24	25	23	13	21	24	21	21	18	25
2	Metabolism	Polysaccharide m/tr	51011	0.254569	Glycosyl hydrolase domain	9	23	12	7	0	0	2	0	5	0	0	7	14	9	8	3	3	3	0	10	4	6	6	5	10	9	12	8	6	6	6	6	6	6	8	14	7	11
2	Metabolism	Other enzymes	101887	0.251127	Apyrase	0	0	0	0	0	0	1	1	7	0	0	0	0	0	0	0	0	0	0	0	0	2	2	1	1	1	1	3	2	2	1	1	1	1	1	1	1	1
2	Metabolism	Nucleotide m/tr	52255	0.250476	N5-CAIR mutase (phosphoribosylaminoimidazole carboxylase, PurE)	2	2	2	1	0	0	2	2	0	0	0	1	1	1	1	1	1	1	0	1	1	1	1	0	1	1	1	1	1	1	2	1	1	1	2	2	1	1
3	Other	Unknown function	46950	0.249372	Hypothetical protein MTH1615	1	1	1	1	1	1	0	0	2	0	1	0	1	1	1	1	1	1	0	0	1	1	1	1	1	1	2	1	1	1	1	1	1	1	1	1	1	1
2	Metabolism	Redox	49998	0.249363	Amine oxidase catalytic domain	4	9	10	0	0	0	4	0	0	0	0	2	6	2	0	2	2	3	0	2	2	0	0	0	0	0	0	2	3	2	2	1	3	6	5	6	3	3
2	Metabolism	Other enzymes	56801	0.249012	Acetyl-CoA synthetase-like	14	55	45	44	10	17	31	19	20	4	14	28	66	9	10	7	10	19	3	46	31	27	30	20	33	28	16	33	58	36	38	25	25	28	27	30	30	32
2	Metabolism	Other enzymes	54782	0.248141	Porphobilinogen deaminase (hydroxymethylbilane synthase), C-terminal domain	1	3	1	1	0	0	1	1	0	0	1	1	1	1	1	1	1	1	0	1	1	0	0	1	2	1	1	2	2	1	3	1	1	1	1	1	0	1
0	General	General	52058	0.247087	L domain-like	54	938	469	283	43	63	58	69	162	4	9	10	11	11	10	10	46	9	8	10	10	111	121	68	122	90	59	205	226	180	184	156	171	180	176	191	150	195
2	Metabolism	Other enzymes	55545	0.246697	beta-N-acetylhexosaminidase-like domain	1	5	3	5	0	0	0	0	4	0	0	2	3	0	0	0	1	0	0	2	1	1	1	3	3	3	3	2	1	1	1	2	2	3	2	2	2	2
2	Metabolism	Energy	81531	0.245983	Non-heme 11 kDa protein of cytochrome bc1 complex (Ubiquinol-cytochrome c reductase)	0	2	2	1	2	1	1	2	0	1	1	1	1	1	1	1	1	1	0	1	1	1	1	0	1	1	0	0	2	2	1	1	1	1	1	2	2	2
2	Metabolism	Other enzymes	51984	0.244373	MurCD N-terminal domain	0	0	0	0	0	0	0	0	0	0	0	0	0	0	0	0	0	0	0	0	0	0	0	0	1	0	0	0	1	0	2	0	0	0	0	0	0	0
1	Information	DNA replication/repair	100879	0.244001	Lesion bypass DNA polymerase (Y-family), little finger domain	1	2	2	0	10	2	1	1	0	0	0	3	3	3	2	2	2	2	0	3	3	2	2	1	2	2	1	3	3	3	4	2	3	3	3	3	3	3
2	Metabolism	Coenzyme m/tr	53218	0.243473	Molybdenum cofactor biosynthesis proteins	4	2	2	1	0	0	4	3	0	0	0	3	3	0	1	1	1	1	0	2	2	3	4	3	3	1	3	1	3	4	4	1	2	2	2	2	2	2
2	Metabolism	Transferases	52777	0.242843	CoA-dependent acyltransferases	5	32	21	5	8	6	18	7	0	2	3	11	28	4	7	7	6	9	0	12	10	14	16	6	10	10	13	17	31	20	15	9	11	12	10	11	11	11
1	Information	Transcription	50916	0.241352	Rap30/74 interaction domains	0	8	2	2	0	0	2	0	0	1	0	2	1	2	2	2	2	2	2	2	1	2	2	2	2	2	2	2	3	5	2	1	3	3	1	2	2	2
1	Information	Translation	48163	0.241091	An anticodon-binding domain of class I aminoacyl-tRNA synthetases	1	1	1	1	0	0	1	1	0	1	1	1	1	1	1	1	2	1	0	1	1	1	1	0	1	1	1	1	1	1	1	1	1	1	2	1	1	1
2	Metabolism	Carbohydrate m/tr	50800	0.24102	PK beta-barrel domain-like	4	15	17	4	1	2	11	6	2	2	2	3	4	1	2	1	1	1	1	2	2	5	6	3	4	7	2	3	5	4	5	3	6	5	8	8	6	6
5	Processes_IC	Transport	51246	0.236619	Rudiment single hybrid motif	6	10	7	5	2	3	6	10	0	0	1	4	8	4	7	5	5	7	0	7	7	6	6	4	4	4	5	7	5	6	12	7	6	6	6	6	4	6
3	Other	Unknown function	75625	0.236609	YebC-like	1	1	1	0	0	0	1	2	0	0	0	1	1	1	1	1	1	1	0	0	0	1	1	0	1	2	1	1	1	1	1	0	1	1	1	1	1	1
5	Processes_IC	Transport	90123	0.236201	Multidrug resistance ABC transporter MsbA, N-terminal domain	19	56	46	28	8	15	56	25	13	22	9	18	22	9	12	10	8	17	6	20	21	42	39	15	21	24	20	29	31	32	33	23	26	29	25	25	26	26
0	General	Ion binding	110111	0.234739	Ctag/Cox11 (Pfam 04442)	0	1	1	1	1	1	1	1	0	1	1	1	0	2	1	1	1	1	0	1	1	1	1	1	1	1	1	1	1	1	2	1	1	1	1	1	1	1
1	Information	Translation	110993	0.233531	eIF-2-alpha, C-terminal domain	1	2	2	1	1	1	1	1	1	1	1	1	1	1	1	1	1	1	1	1	1	1	1	1	1	1	1	1	1	1	2	1	1	1	1	3	1	1
2	Metabolism	Redox	53223	0.231388	Aminoacid dehydrogenase-like, N-terminal domain	11	24	15	6	4	5	10	9	3	1	4	10	8	7	8	7	7	7	0	8	7	2	3	6	7	8	4	10	11	9	11	8	9	9	9	8	8	10
1	Information	DNA replication/repair	63393	0.230091	RNA polymerase subunits	0	3	4	2	1	1	2	2	1	2	2	2	0	2	2	2	2	1	1	1	0	2	2	2	2	1	1	1	2	1	0	2	1	1	3	4	3	3
2	Metabolism	Carbohydrate m/tr	49303	0.229461	beta-Galactosidase/glucuronidase domain	1	2	2	1	0	0	1	1	0	0	0	5	8	0	0	1	1	0	0	1	1	1	2	1	3	2	1	2	1	1	1	1	1	1	1	1	2	11
6	Regulation	Signal transduction	55781	0.227655	GAF domain-like	13	3	3	3	3	2	47	4	0	1	2	3	7	2	1	1	3	2	0	1	2	2	2	3	7	2	2	10	10	9	26	6	8	7	8	8	6	8
2	Metabolism	Nucleotide m/tr	52374	0.227163	Nucleotidylyl transferase	31	66	35	26	15	16	36	32	24	22	22	23	23	24	25	22	24	23	12	22	21	30	28	26	29	25	26	31	35	30	32	25	27	29	29	30	28	30
1	Information	Translation	55194	0.222356	Ribosome recycling factor, RRF	2	2	2	1	1	1	1	2	0	1	2	1	0	1	1	1	1	1	0	1	1	1	1	0	1	1	0	2	1	0	2	1	1	1	1	2	2	2
0	General	Small molecule binding	51735	0.221806	NAD(P)-binding Rossmann-fold domains	179	484	347	206	56	84	246	218	58	13	27	197	414	89	94	85	114	127	8	263	156	155	156	110	155	147	113	225	197	186	231	144	186	163	289	358	156	166
2	Metabolism	Redox	69000	0.220339	FAD-dependent thiol oxidase	2	3	3	3	2	2	4	5	0	1	2	2	2	2	2	2	2	2	1	2	2	4	4	1	2	5	0	3	3	2	3	3	2	3	3	3	3	3
1	Information	DNA replication/repair	56712	0.219485	Prokaryotic type I DNA topoisomerase	3	7	3	1	3	2	1	2	2	1	1	1	1	1	1	1	1	1	1	1	1	2	2	3	4	2	2	1	4	2	3	2	2	2	2	2	2	2
5	Processes_IC	Protein modification	50911	0.218843	Mannose 6-phosphate receptor domain	2	2	2	45	4	2	3	1	4	0	0	3	2	2	2	2	2	3	0	1	1	2	1	3	3	3	3	9	9	9	8	5	8	7	9	7	7	8
2	Metabolism	Other enzymes	102114	0.215325	Radical SAM enzymes	16	14	12	5	6	5	12	19	5	4	5	7	6	4	4	3	4	4	1	4	4	5	6	6	6	5	6	8	9	6	15	8	8	9	7	8	7	8
6	Regulation	DNA-binding	82704	0.215004	AlbA-like	2	9	5	3	4	2	1	2	0	2	3	0	0	0	0	0	0	0	0	0	0	2	2	2	1	2	0	2	3	2	0	1	3	2	2	3	3	3
2	Metabolism	Coenzyme m/tr	54368	0.212731	Glutamine synthetase, N-terminal domain	4	5	7	0	0	1	2	1	0	0	0	2	2	1	1	1	1	2	0	2	1	5	6	1	3	2	1	4	2	3	4	3	2	3	1	3	1	2
2	Metabolism	Transferases	55729	0.212186	Acyl-CoA N-acyltransferases (Nat)	43	53	46	57	18	19	33	36	28	12	10	38	47	23	19	19	23	33	11	35	28	41	45	26	41	44	21	45	40	36	41	26	32	37	37	39	29	36
3	Other	Unknown function	109910	0.211451	YgfY-like (DUF399, Pfam03937)	1	1	1	1	1	1	1	1	0	1	0	1	1	1	1	1	1	1	0	1	1	1	1	0	2	2	0	3	1	1	1	1	1	1	1	1	1	1
5	Processes_IC	Proteases	63411	0.210304	LuxS/MPP-like metallohydrolase	8	15	11	8	6	7	9	14	2	6	5	6	6	6	8	8	7	7	1	6	5	9	12	7	11	7	4	11	12	10	12	8	8	9	7	7	7	7
2	Metabolism	Redox	54373	0.20962	FAD-linked reductases, C-terminal domain	8	28	24	20	3	3	16	9	5	2	2	22	50	7	5	8	12	11	1	47	18	14	16	20	36	29	17	20	14	20	27	16	21	21	20	21	12	19
2	Metabolism	Energy	68923	0.209539	PEP carboxykinase N-terminal domain	1	5	2	3	2	3	5	1	0	1	1	1	1	0	1	1	1	1	0	1	1	3	3	1	1	2	1	3	2	2	2	2	2	2	2	2	2	2
1	Information	DNA replication/repair	50249	0.207575	Nucleic acid-binding proteins	48	173	204	42	45	43	47	69	48	34	39	38	36	42	38	33	29	33	26	33	36	44	45	36	48	44	34	58	57	58	60	50	58	72	86	88	54	66
4	Processes_EC	Toxins/defense	63724	0.207118	Anemone pore-forming cytolysin	0	0	0	0	0	0	0	0	0	0	0	0	0	0	0	0	0	0	0	0	0	0	0	0	0	0	0	0	4	1	0	0	0	0	0	0	0	0
6	Regulation	DNA-binding	109709	0.20595	KorB DNA-binding domain-like	0	0	0	0	0	0	0	0	0	0	0	0	0	0	0	0	0	0	0	0	0	0	0	0	0	0	0	5	0	0	1	0	0	0	0	0	0	0
5	Processes_IC	Transport	111352	0.203853	Ammonium ransporter (Pfam 00909)	11	12	6	5	0	0	7	7	0	0	0	4	4	3	3	3	3	6	0	2	2	6	6	3	2	2	5	7	6	7	5	5	4	4	5	4	4	5
2	Metabolism	Energy	53784	0.203615	Phosphofructokinase	2	20	11	1	1	1	1	2	4	1	2	1	1	1	2	2	2	1	1	1	1	2	2	1	1	1	1	8	10	6	3	4	3	3	3	3	3	3
2	Metabolism	Transferases	46767	0.200451	Methylated DNA-protein cysteine methyltransferase, C-terminal domain	1	0	0	1	1	1	0	1	0	0	0	1	1	1	1	1	2	1	0	1	1	1	1	1	0	1	0	1	1	1	1	1	1	1	1	1	1	1
6	Regulation	DNA-binding	46894	0.198039	C-terminal effector domain of the bipartite response regulators	0	0	0	0	0	0	0	1	0	0	0	0	0	0	0	0	0	0	0	0	0	0	0	0	0	0	0	1	0	0	4	0	0	0	0	0	0	0
2	Metabolism	Other enzymes	56762	0.197773	Nickel-iron hydrogenase, large subunit	1	3	2	1	0	0	0	0	0	0	0	1	1	0	0	0	1	1	0	1	1	2	2	1	2	2	1	1	1	1	0	1	1	1	0	1	2	1
1	Information	DNA replication/repair	52980	0.197729	Restriction endonuclease-like	2	4	5	8	3	3	3	2	1	2	2	2	2	2	2	2	2	2	2	1	2	2	2	2	2	3	3	3	3	2	4	3	2	3	4	3	3	3
2	Metabolism	Other enzymes	56194	0.196146	Uridine diphospho-N-Acetylenolpyruvylglucosamine reductase, MurB, C-terminal domain	0	0	0	0	0	0	0	0	0	0	0	0	0	0	0	0	0	0	0	0	0	0	0	0	0	0	0	0	0	0	3	0	0	0	0	0	0	0
1	Information	Transcription	48498	0.196146	Tetracyclin repressor-like, C-terminal domain	0	0	0	0	0	0	0	0	0	0	0	0	0	0	0	0	0	0	0	0	0	0	0	0	0	0	0	0	0	0	3	0	0	0	0	0	0	0
1	Information	DNA replication/repair	111283	0.196146	Putative modulator of DNA gyrase, PmbA/TldD (Pfam 01523)	0	0	0	0	0	0	0	0	0	0	0	0	0	0	0	0	0	0	0	0	0	0	0	0	0	0	0	0	0	0	2	0	0	0	0	0	0	0
6	Regulation	Receptor activity	109755	0.196146	PhoU-like (Pfam 01895)	0	0	0	0	0	0	0	0	0	0	0	0	0	0	0	0	0	0	0	0	0	0	0	0	0	0	0	0	0	0	3	0	0	0	0	0	0	0
5	Processes_IC	Cell motility	64518	0.196146	Phase 1 flagellin	0	0	0	0	0	0	0	0	0	0	0	0	0	0	0	0	0	0	0	0	0	0	0	0	0	0	0	0	0	0	4	0	0	0	0	0	0	0
5	Processes_IC	Transport	56925	0.196146	OMPA-like	0	0	0	0	0	0	0	0	0	0	0	0	0	0	0	0	0	0	0	0	0	0	0	0	0	0	0	0	0	0	2	0	0	0	0	0	0	0
3	Other	Unknown function	101874	0.196146	Hypothetical protein TT1927B	0	0	0	0	0	0	0	0	0	0	0	0	0	0	0	0	0	0	0	0	0	0	0	0	0	0	0	0	0	0	2	0	0	0	0	0	0	0
1	Information	Transcription	46557	0.196146	GreA transcript cleavage protein, N-terminal domain	0	0	0	0	0	0	0	0	0	0	0	0	0	0	0	0	0	0	0	0	0	0	0	0	0	0	0	0	0	0	2	0	0	0	0	0	0	0
0	General	Ion binding	110087	0.196146	DR1885-like metal-binding protein (Pfam 04314)	0	0	0	0	0	0	0	0	0	0	0	0	0	0	0	0	0	0	0	0	0	0	0	0	0	0	0	0	0	0	2	0	0	0	0	0	0	0
5	Processes_IC	Ion m/tr	103515	0.196146	Autotransporter	0	0	0	0	0	0	0	0	0	0	0	0	0	0	0	0	0	0	0	0	0	0	0	0	0	0	0	0	0	0	2	0	0	0	0	0	0	0
3	Other	Unknown function	74942	0.196146	YhbC-like, C-terminal domain	0	0	0	0	0	0	0	0	0	0	0	0	0	0	0	0	0	0	0	0	0	0	0	0	0	0	0	0	0	0	1	0	0	0	0	0	0	0
0	General	General	111148	0.196146	YggX-like (Pfam 04362)	0	0	0	0	0	0	0	0	0	0	0	0	0	0	0	0	0	0	0	0	0	0	0	0	0	0	0	0	0	0	1	0	0	0	0	0	0	0
3	Other	Unknown function	89963	0.196146	YajQ-like	0	0	0	0	0	0	0	0	0	0	0	0	0	0	0	0	0	0	0	0	0	0	0	0	0	0	0	0	0	0	1	0	0	0	0	0	0	0
6	Regulation	DNA-binding	48295	0.196146	TrpR-like	0	0	0	0	0	0	0	0	0	0	0	0	0	0	0	0	0	0	0	0	0	0	0	0	0	0	0	0	0	0	1	0	0	0	0	0	0	0
5	Processes_IC	Transport	52964	0.196146	TolB, N-terminal domain	0	0	0	0	0	0	0	0	0	0	0	0	0	0	0	0	0	0	0	0	0	0	0	0	0	0	0	0	0	0	1	0	0	0	0	0	0	0
3	Other	Unknown function	50934	0.196146	Tachylectin-2	0	0	0	0	0	0	0	0	0	0	0	0	0	0	0	0	0	0	0	0	0	0	0	0	0	0	0	0	0	0	1	0	0	0	0	0	0	0
5	Processes_IC	Transport	101801	0.196146	Surface presentation of antigens (SPOA)	0	0	0	0	0	0	0	0	0	0	0	0	0	0	0	0	0	0	0	0	0	0	0	0	0	0	0	0	0	0	1	0	0	0	0	0	0	0
2	Metabolism	Redox	49367	0.196146	Superoxide reductase-like	0	0	0	0	0	0	0	0	0	0	0	0	0	0	0	0	0	0	0	0	0	0	0	0	0	0	0	0	0	0	1	0	0	0	0	0	0	0
2	Metabolism	E- transfer	103501	0.196146	Respiratory nitrate reductase 1 gamma chain	0	0	0	0	0	0	0	0	0	0	0	0	0	0	0	0	0	0	0	0	0	0	0	0	0	0	0	0	0	0	1	0	0	0	0	0	0	0
5	Processes_IC	Protein modification	81827	0.196146	Porin chaperone SurA, peptide-binding domain	0	0	0	0	0	0	0	0	0	0	0	0	0	0	0	0	0	0	0	0	0	0	0	0	0	0	0	0	0	0	1	0	0	0	0	0	0	0
3	Other	Viral proteins	56563	0.196146	Major capsid protein gp5	0	0	0	0	0	0	0	0	0	0	0	0	0	0	0	0	0	0	0	0	0	0	0	0	0	0	0	0	0	0	1	0	0	0	0	0	0	0
2	Metabolism	Other enzymes	48076	0.196146	LigA subunit of an aromatic-ring-opening dioxygenase LigAB	0	0	0	0	0	0	0	0	0	0	0	0	0	0	0	0	0	0	0	0	0	0	0	0	0	0	0	0	0	0	1	0	0	0	0	0	0	0
2	Metabolism	Other enzymes	51156	0.196146	Insect cysteine-rich antifreeze protein	0	0	0	0	0	0	0	0	0	0	0	0	0	0	0	0	0	0	0	0	0	0	0	0	0	0	0	0	0	0	1	0	0	0	0	0	0	0
2	Metabolism	Carbohydrate m/tr	55594	0.196146	HPr-like	0	0	0	0	0	0	0	0	0	0	0	0	0	0	0	0	0	0	0	0	0	0	0	0	0	0	0	0	0	0	1	0	0	0	0	0	0	0
6	Regulation	Kinases/phosphatases	75138	0.196146	HPr kinase/phoshatase HprK N-terminal domain	0	0	0	0	0	0	0	0	0	0	0	0	0	0	0	0	0	0	0	0	0	0	0	0	0	0	0	0	0	0	1	0	0	0	0	0	0	0
2	Metabolism	E- transfer	47188	0.196146	Hemerythrin	0	0	0	0	0	0	0	0	0	0	0	0	0	0	0	0	0	0	0	0	0	0	0	0	0	0	0	0	0	0	1	0	0	0	0	0	0	0
3	Other	Viral proteins	51274	0.196146	Head decoration protein D (gpD, major capsid protein D)	0	0	0	0	0	0	0	0	0	0	0	0	0	0	0	0	0	0	0	0	0	0	0	0	0	0	0	0	0	0	1	0	0	0	0	0	0	0
6	Regulation	DNA-binding	63592	0.196146	Flagellar transcriptional activator FlhD	0	0	0	0	0	0	0	0	0	0	0	0	0	0	0	0	0	0	0	0	0	0	0	0	0	0	0	0	0	0	1	0	0	0	0	0	0	0
5	Processes_IC	Protein modification	101116	0.196146	Flagellar export chaperone FliS	0	0	0	0	0	0	0	0	0	0	0	0	0	0	0	0	0	0	0	0	0	0	0	0	0	0	0	0	0	0	1	0	0	0	0	0	0	0
2	Metabolism	Carbohydrate m/tr	46973	0.196146	Enzyme IIa from lactose specific PTS, IIa-lac	0	0	0	0	0	0	0	0	0	0	0	0	0	0	0	0	0	0	0	0	0	0	0	0	0	0	0	0	0	0	1	0	0	0	0	0	0	0
2	Metabolism	Energy	47831	0.196146	Enzyme I of the PEP:sugar phosphotransferase system HPr-binding (sub)domain	0	0	0	0	0	0	0	0	0	0	0	0	0	0	0	0	0	0	0	0	0	0	0	0	0	0	0	0	0	0	1	0	0	0	0	0	0	0
1	Information	DNA replication/repair	102400	0.196146	DNA polymerase III chi subunit	0	0	0	0	0	0	0	0	0	0	0	0	0	0	0	0	0	0	0	0	0	0	0	0	0	0	0	0	0	0	1	0	0	0	0	0	0	0
2	Metabolism	Other enzymes	102215	0.196146	Creatininase	0	0	0	0	0	0	0	0	0	0	0	0	0	0	0	0	0	0	0	0	0	0	0	0	0	0	0	0	0	0	1	0	0	0	0	0	0	0
2	Metabolism	Transferases	47757	0.196146	Chemotaxis receptor methyltransferase CheR, N-terminal domain	0	0	0	0	0	0	0	0	0	0	0	0	0	0	0	0	0	0	0	0	0	0	0	0	0	0	0	0	0	0	1	0	0	0	0	0	0	0
3	Other	Unknown function	103039	0.196146	CheC-like	0	0	0	0	0	0	0	0	0	0	0	0	0	0	0	0	0	0	0	0	0	0	0	0	0	0	0	0	0	0	1	0	0	0	0	0	0	0
3	Other	Unknown function	50118	0.196146	Cell growth inhibitor/plasmid maintenance toxic component	0	0	0	0	0	0	0	0	0	0	0	0	0	0	0	0	0	0	0	0	0	0	0	0	0	0	0	0	0	0	1	0	0	0	0	0	0	0
5	Processes_IC	Cell cycle, Apoptosis	55229	0.196146	Cell division protein MinE topological specificity domain	0	0	0	0	0	0	0	0	0	0	0	0	0	0	0	0	0	0	0	0	0	0	0	0	0	0	0	0	0	0	1	0	0	0	0	0	0	0
6	Regulation	Other regulatory function	89447	0.196146	AbrB/MazE/MraZ-like	0	0	0	0	0	0	0	0	0	0	0	0	0	0	0	0	0	0	0	0	0	0	0	0	0	0	0	0	0	0	1	0	0	0	0	0	0	0
5	Processes_IC	Transport	81345	0.196146	ABC transporter involved in vitamin B12 uptake, BtuC	0	0	0	0	0	0	0	0	0	0	0	0	0	0	0	0	0	0	0	0	0	0	0	0	0	0	0	0	0	0	1	0	0	0	0	0	0	0
1	Information	DNA replication/repair	53150	0.195962	DNA repair protein MutS, domain II	0	4	4	4	1	0	1	0	1	0	0	3	3	2	3	3	5	4	0	5	4	0	0	1	2	0	1	3	4	2	5	4	3	2	3	3	1	3
2	Metabolism	Other enzymes	102462	0.195777	Peptidyl-tRNA hydrolase II	2	3	4	1	2	2	1	1	3	2	2	1	1	1	1	1	1	1	1	0	2	2	2	0	3	2	2	3	11	2	3	2	1	2	2	1	1	1
1	Information	DNA replication/repair	52425	0.193125	Cryptochrome/photolyase, N-terminal domain	7	16	7	0	2	2	5	7	0	0	1	2	1	0	1	1	0	0	0	1	4	0	0	2	5	3	0	13	9	6	6	3	2	2	1	2	3	2
5	Processes_IC	Transport	82714	0.191209	Multidrug efflux transporter AcrB TolC docking domain; DN and DC subdomains	0	0	0	0	0	0	0	0	0	0	0	0	0	0	0	0	0	0	0	0	0	0	0	0	3	0	0	0	0	0	7	0	0	0	0	0	0	0
2	Metabolism	Energy	53732	0.19109	Aconitase iron-sulfur domain	2	4	4	2	1	1	3	2	0	1	1	4	6	4	4	4	4	4	0	4	4	2	2	2	2	4	2	3	3	5	7	3	3	3	3	3	3	3
2	Metabolism	Redox	48056	0.190347	Di-copper centre-containing domain	1	6	0	2	0	0	12	0	0	0	0	8	11	0	0	0	0	0	0	0	2	7	6	3	15	8	8	3	5	4	5	3	3	3	3	3	4	4
3	Other	Unknown function	50331	0.189687	MOP-like	0	0	0	0	0	0	0	0	0	0	0	0	0	0	0	0	0	0	0	0	0	0	0	1	2	0	0	0	0	0	4	0	0	0	0	0	0	0
5	Processes_IC	Proteases	51120	0.189257	beta-Roll	0	0	0	0	0	0	0	3	0	0	1	0	0	0	0	0	0	0	0	0	0	0	0	1	0	0	0	1	0	0	3	0	1	0	0	0	0	1
5	Processes_IC	Proteases	55920	0.188328	Creatinase/aminopeptidase	8	22	13	8	6	9	14	10	7	7	7	7	12	8	7	7	9	8	3	10	7	11	10	9	12	10	8	13	11	10	8	7	9	9	12	12	10	10
1	Information	Translation	75620	0.18822	Release factor (Pfam 00472)	3	9	6	2	1	1	3	3	0	2	3	2	1	2	2	2	2	2	0	2	2	2	2	1	6	2	0	2	3	2	3	3	3	3	2	3	3	4
6	Regulation	Signal transduction	50341	0.187745	CheW-like	0	0	0	0	0	0	0	0	0	0	0	0	0	0	0	0	0	0	0	0	0	0	0	0	2	0	0	0	0	0	4	0	0	0	0	0	0	0
6	Regulation	Signal transduction	55073	0.187474	Adenylyl and guanylyl cyclase catalytic domain	127	0	0	4	59	10	15	22	0	2	4	1	1	1	1	1	1	1	2	1	1	36	38	19	21	25	13	26	39	36	23	16	20	20	21	21	19	21
2	Metabolism	Redox	51730	0.187123	FAD-linked oxidoreductase	4	2	4	2	1	3	3	3	0	0	0	3	5	3	3	3	3	3	0	3	3	3	2	1	3	2	2	3	3	3	5	2	3	2	3	3	3	3
2	Metabolism	Carbohydrate m/tr	51261	0.185009	Duplicated hybrid motif	0	0	0	0	0	0	0	1	0	0	0	0	0	0	0	0	0	0	0	0	0	0	0	1	1	0	0	0	1	0	0	0	0	0	0	0	0	1
2	Metabolism	Other enzymes	56601	0.184509	beta-lactamase/transpeptidase-like	3	2	1	10	1	2	2	0	0	1	0	6	7	0	0	0	1	4	0	3	3	12	12	1	4	1	3	7	8	5	9	3	3	3	3	3	3	3
5	Processes_IC	Transport	82693	0.183844	Multidrug efflux transporter AcrB pore domain; PN1, PN2, PC1 and PC2 subdomains	0	0	0	0	0	0	0	0	0	0	0	0	0	0	0	0	0	0	0	0	0	0	0	0	4	0	0	0	0	0	7	0	0	0	0	0	0	0
1	Information	Translation	55200	0.181996	Translation initiation factor IF3, C-terminal domain	1	2	3	1	0	0	1	2	0	1	1	0	1	1	0	0	0	0	0	1	0	0	0	1	1	1	0	2	0	1	1	1	1	1	0	1	1	1
5	Processes_IC	Transport	54631	0.181977	CBS-domain	7	30	21	19	5	4	13	14	0	1	1	5	4	4	6	6	7	5	0	4	3	7	7	2	5	4	6	18	11	10	14	7	8	9	9	10	5	9
1	Information	Translation	50677	0.181926	ValRS/IleRS/LeuRS editing domain	4	13	6	6	3	3	9	6	3	4	3	5	5	6	5	5	5	5	2	4	4	5	5	3	5	6	5	4	6	7	8	3	6	6	5	6	6	6
7	N_A	not annotated	111321	0.181367	Hypothetical protein At2g17340	2	3	4	0	1	1	5	1	0	0	1	2	0	2	1	1	1	1	0	2	2	2	2	1	2	5	1	1	2	2	2	2	2	2	2	2	1	2
2	Metabolism	Coenzyme m/tr	56542	0.180067	Substrate-binding domain of HMG-CoA reductase	0	3	2	2	1	1	1	1	0	0	0	1	2	1	2	1	1	1	1	1	1	1	1	2	2	1	1	2	3	2	2	1	1	1	1	1	1	1
4	Processes_EC	Cell adhesion	54523	0.178173	Pili subunits	0	0	0	0	0	0	0	0	0	0	0	0	0	0	0	0	0	0	0	0	0	0	0	0	2	0	0	0	0	0	3	0	0	0	0	0	0	0
5	Processes_IC	Transport	50615	0.17767	N-terminal domain of alpha and beta subunits of F1 ATP synthase	5	13	8	3	2	3	2	5	1	3	3	1	3	3	3	3	3	3	1	3	2	3	3	3	4	6	2	5	5	5	4	3	4	4	4	3	4	4
2	Metabolism	Nucleotide m/tr	51283	0.177007	dUTPase-like	1	2	1	3	0	0	2	1	6	1	1	1	1	1	1	1	1	1	2	67	1	1	1	1	2	1	1	1	1	2	1	4	1	12	14	63	2	4
2	Metabolism	Nucleotide m/tr	47648	0.176975	Nucleoside phosphorylase/phosphoribosyltransferase N-terminal domain	1	3	1	0	0	0	2	2	0	0	0	1	0	0	0	0	1	0	0	0	0	0	0	0	0	0	0	1	2	0	2	0	0	0	1	1	1	1
5	Processes_IC	Protein modification	54849	0.174189	GroEL-intermediate domain like	10	21	18	13	12	12	9	11	17	10	10	9	9	9	9	9	9	9	7	9	9	8	9	8	11	12	9	7	10	9	9	8	12	12	19	16	10	14
1	Information	DNA replication/repair	82771	0.171678	GIY-YIG endonuclease	1	0	0	0	1	0	0	1	0	0	1	1	1	1	0	1	1	0	0	1	1	0	0	0	0	1	0	1	1	1	2	0	1	1	1	1	0	0
7	N_A	not annotated	111278	0.17139	SSo0622-like (Pfam 02676)	1	1	1	0	2	2	1	1	0	1	1	1	1	1	1	0	1	1	0	0	0	0	0	0	0	0	0	1	1	1	1	1	1	1	1	1	1	1
2	Metabolism	Other enzymes	53254	0.16852	Phosphoglycerate mutase-like	20	29	25	13	15	20	37	34	10	4	6	16	19	14	18	15	19	14	1	19	19	32	32	20	14	16	8	27	23	25	20	18	20	22	15	21	19	25
2	Metabolism	Coenzyme m/tr	55035	0.168144	NAD-binding domain of HMG-CoA reductase	0	3	2	3	1	1	1	1	0	0	0	1	2	1	2	1	1	1	1	1	1	1	1	1	2	1	1	2	2	2	2	1	1	1	1	2	1	1
2	Metabolism	Carbohydrate m/tr	51569	0.167553	Aldolase	14	34	23	4	4	3	18	17	4	1	3	20	28	9	13	11	11	11	1	14	14	6	7	8	11	8	9	14	16	12	17	10	12	12	18	19	13	13
2	Metabolism	Other enzymes	75011	0.167372	3-carboxy-cis,cis-mucoante lactonizing enzyme	1	0	2	0	0	0	3	0	0	0	0	4	1	1	0	0	0	0	0	3	2	1	1	0	1	0	0	1	2	2	1	2	1	1	0	1	2	1
0	General	General	48173	0.163863	Cryptochrome/photolyase FAD-binding domain	6	15	6	0	2	2	5	12	0	0	1	2	1	0	1	1	0	0	0	1	4	0	0	1	4	4	0	13	8	6	6	4	2	2	1	2	2	2
4	Processes_EC	Cell adhesion	52047	0.163015	RNI-like	124	599	338	93	90	88	60	61	29	3	8	19	27	5	12	12	21	12	2	98	16	43	45	35	67	73	35	89	108	107	73	67	93	103	120	168	95	103
6	Regulation	Signal transduction	49599	0.162819	TRAF domain-like	8	155	90	37	6	3	4	6	0	1	1	2	2	2	1	1	2	2	0	1	2	46	86	7	13	11	13	31	30	25	19	20	22	23	32	31	22	26
2	Metabolism	Other enzymes	101908	0.162468	Putative isomerase YbhE	4	2	0	0	1	1	3	2	0	0	0	3	3	1	1	0	1	0	0	1	3	3	0	2	3	0	1	1	4	1	2	1	2	3	1	1	2	1
3	Other	Unknown function	102860	0.161229	mRNA decapping enzyme DcpS N-terminal domain	1	0	0	0	0	0	1	0	1	0	0	1	1	1	2	1	1	1	1	1	1	1	1	1	1	1	1	1	1	1	1	1	1	1	1	1	0	1
2	Metabolism	Energy	52016	0.161089	Aconitase	2	4	6	2	1	1	3	2	0	1	1	4	5	4	4	4	4	4	0	4	4	3	2	2	2	4	2	3	3	3	6	3	3	3	3	4	3	3
0	General	Protein interaction	48452	0.15978	TPR-like	117	743	598	88	99	102	155	133	49	29	28	60	77	47	38	41	36	53	14	56	51	73	76	74	89	101	79	166	152	163	154	126	150	147	147	161	137	165
2	Metabolism	Redox	53659	0.159481	Isocitrate/Isopropylmalate dehydrogenase-like	8	9	12	4	2	2	5	3	1	2	1	5	8	5	7	6	6	5	0	5	7	6	6	3	5	7	5	7	6	6	12	4	5	5	4	5	5	6
5	Processes_IC	Transport	56954	0.159421	Integral outer membrane protein TolC, efflux pump component	1	0	0	0	0	0	0	0	0	0	0	0	0	0	0	0	0	0	0	0	0	0	0	0	2	0	0	0	0	0	4	0	0	0	0	0	0	0
2	Metabolism	Coenzyme m/tr	56276	0.15864	S-adenosylmethionine decarboxylase	0	7	4	1	3	2	1	5	0	0	1	1	1	1	1	1	1	1	0	1	1	1	1	1	3	1	1	3	3	2	2	1	1	2	2	4	1	1
2	Metabolism	Nucleotide m/tr	51690	0.158087	Quinolinic acid phosphoribosyltransferase (Nicotinate-nucleotide pyrophosphorylase, NadC), C-terminal domain	1	1	1	1	0	0	1	1	0	0	0	1	1	0	1	0	1	1	0	2	1	0	0	0	1	0	0	0	1	1	1	0	1	1	1	1	1	1
6	Regulation	DNA-binding	69705	0.157065	Transcription factor NusA, N-terminal domain	0	0	0	0	0	0	0	0	0	0	0	0	0	0	0	0	0	0	0	0	0	0	0	0	1	0	0	0	0	0	1	0	0	0	0	0	0	0
6	Regulation	Other regulatory function	64307	0.157065	SirA-like	0	0	0	0	0	0	0	0	0	0	0	0	0	0	0	0	0	0	0	0	0	0	0	0	1	0	0	0	0	0	1	0	0	0	0	0	0	0
0	General	Protein interaction	56519	0.157065	Penicillin binding protein dimerisation domain	0	0	0	0	0	0	0	0	0	0	0	0	0	0	0	0	0	0	0	0	0	0	0	0	1	0	0	0	0	0	1	0	0	0	0	0	0	0
2	Metabolism	Cell envelope m/tr	103088	0.157065	OmpA-like	0	0	0	0	0	0	0	0	0	0	0	0	0	0	0	0	0	0	0	0	0	0	0	0	1	0	0	0	0	0	1	0	0	0	0	0	0	0
2	Metabolism	Lipid m/tr	89392	0.157065	Lipoprotein localization factors LolAB	0	0	0	0	0	0	0	0	0	0	0	0	0	0	0	0	0	0	0	0	0	0	0	1	0	0	0	0	0	0	1	0	0	0	0	0	0	0
2	Metabolism	Energy	52413	0.156937	UDP-glucose/GDP-mannose dehydrogenase C-terminal domain	3	6	5	0	0	0	1	2	0	0	0	2	0	0	0	0	0	1	0	1	1	1	1	1	2	1	1	2	1	1	3	2	1	1	1	1	1	1
2	Metabolism	Polysaccharide m/tr	81822	0.156633	RuBisCo LSMT C-terminal, substrate-binding domain	7	5	6	5	0	1	5	2	0	0	0	2	1	0	0	0	0	0	0	1	1	0	0	1	1	1	2	2	1	1	2	2	2	2	3	3	2	2
2	Metabolism	Redox	51430	0.156111	NAD(P)-linked oxidoreductase	20	43	21	9	4	6	30	28	5	2	2	18	38	14	16	11	17	17	1	54	15	17	15	10	21	13	9	19	20	14	16	11	14	27	31	30	23	23
5	Processes_IC	Protein modification	46565	0.154613	Chaperone J-domain	53	114	111	36	69	69	49	65	24	25	45	27	27	25	22	22	25	31	11	23	27	32	33	25	38	42	23	51	52	52	41	40	49	47	47	53	42	48
6	Regulation	DNA-binding	57933	0.154239	TAZ domain	2	9	10	0	0	1	7	7	0	0	0	0	0	0	0	0	0	0	0	0	0	3	7	2	1	1	1	4	6	4	2	2	2	2	2	2	2	2
2	Metabolism	Other enzymes	111331	0.154046	NAD kinase (Pfam 01513)	3	5	3	2	1	1	2	2	1	2	1	3	3	4	3	2	2	3	1	2	2	2	2	3	2	3	2	3	5	3	2	2	2	2	3	2	2	3
2	Metabolism	Transferases	53335	0.153749	S-adenosyl-L-methionine-dependent methyltransferases	154	315	236	143	81	77	140	176	50	42	48	109	123	63	48	47	53	60	16	97	73	94	89	70	80	76	81	122	131	118	139	92	110	111	112	117	104	116
3	Other	Unknown function	89360	0.150339	HesB-like domain	3	4	4	2	2	2	2	3	0	2	3	2	2	2	2	2	2	2	0	1	2	3	2	1	2	2	2	1	3	2	2	1	3	2	2	3	3	3
3	Other	Unknown function	110836	0.147998	Hypothetical protein SAV1430	1	1	2	1	2	2	2	1	0	0	0	1	1	1	1	1	2	1	0	1	1	1	1	1	0	3	2	2	1	2	1	1	1	1	1	2	1	1
3	Other	Unknown function	47933	0.147305	ERP29 C domain-like	1	2	1	1	1	1	1	0	2	0	0	1	1	1	0	0	0	1	0	1	1	0	0	0	1	1	0	0	0	0	1	1	1	1	2	1	1	1
2	Metabolism	Nucleotide m/tr	53167	0.147143	Purine and uridine phosphorylases	3	4	5	2	2	2	7	2	8	3	1	4	28	2	2	2	2	2	0	4	3	4	3	4	6	8	3	13	9	5	5	4	3	6	5	5	6	5
2	Metabolism	E- transfer	50022	0.144478	ISP domain	12	17	9	1	3	3	6	9	0	3	2	4	9	2	1	1	2	1	0	3	4	3	3	3	3	4	4	7	7	8	11	4	3	4	2	4	5	5
0	General	Small molecule binding	101967	0.143043	Adhesin YadA, collagen-binding domain	0	0	0	0	0	0	0	0	0	0	4	0	0	0	0	0	0	0	0	0	0	6	0	0	2	0	1	1	0	0	12	0	0	0	1	0	0	0
3	Other	Unknown function	89095	0.14292	GatB/YqeY domain	1	1	1	1	0	0	1	0	0	0	0	1	1	1	1	2	1	1	0	2	2	0	0	0	1	1	0	0	1	1	4	1	1	1	0	1	1	1
2	Metabolism	Coenzyme m/tr	55040	0.142776	Molybdenum cofactor biosynthesis protein C, MoaC	1	1	1	1	1	1	2	1	0	0	0	1	1	0	0	0	0	0	0	1	1	1	1	1	1	1	1	0	0	0	2	1	1	1	1	0	1	1
0	General	General	51064	0.141899	Head domain of nucleotide exchange factor GrpE	4	5	4	1	1	2	1	2	0	1	1	1	1	1	1	1	1	1	0	1	1	1	1	1	2	1	0	1	0	1	1	2	2	2	2	2	2	2
1	Information	Translation	54736	0.141165	ClpS-like	4	8	9	1	2	2	2	6	0	3	3	1	1	1	1	1	2	1	0	2	2	2	2	2	2	2	0	3	3	3	2	3	3	3	1	4	3	3
0	General	Small molecule binding	54585	0.14067	Cdc48 domain 2-like	2	5	5	3	1	1	3	4	3	1	5	4	3	3	2	3	3	2	2	3	2	3	3	3	3	4	1	5	4	4	2	4	3	2	4	3	2	3
2	Metabolism	Energy	53748	0.139895	Phosphoglycerate kinase	2	9	3	1	4	4	4	7	1	1	1	1	1	1	1	1	1	1	1	1	1	1	1	1	1	2	1	2	2	1	1	1	4	2	4	4	3	3
1	Information	Transcription	51306	0.139563	LexA/Signal peptidase	4	14	11	3	2	2	4	7	1	3	2	1	3	3	3	3	3	3	0	3	3	4	3	3	4	3	2	3	5	3	7	3	5	4	3	5	4	4
2	Metabolism	Redox	52218	0.13892	Flavoproteins	10	14	9	4	5	6	18	9	20	2	3	5	7	6	7	4	5	9	1	14	3	4	4	5	6	3	6	9	7	6	9	7	9	10	10	9	8	10
5	Processes_IC	Ion m/tr	111369	0.137852	HlyD-like secretion proteins (Pfam 00529)	0	0	0	0	0	0	0	0	0	0	0	0	0	0	0	0	0	0	0	0	0	0	0	0	4	0	0	0	0	0	3	0	0	0	0	0	0	0
1	Information	DNA replication/repair	47794	0.135563	Rad51 N-terminal domain-like	1	4	2	2	2	2	2	1	4	2	2	1	2	2	2	2	1	1	1	2	1	1	1	1	0	1	2	1	2	2	2	2	2	3	2	2	2	2
5	Processes_IC	Ion m/tr	49503	0.134562	Cupredoxins	15	111	88	4	1	1	12	3	0	1	1	15	9	2	4	3	6	3	0	16	6	6	5	13	7	6	14	20	19	17	14	12	15	18	18	19	17	19
1	Information	Translation	54814	0.133842	Prokaryotic type KH domain (KH-domain type II)	2	4	6	2	3	3	2	4	2	2	2	1	1	1	1	1	1	1	1	2	1	2	2	0	3	4	3	2	2	2	4	2	2	2	4	2	1	2
1	Information	Translation	89919	0.132374	Ribosome-binding factor A, RbfA	1	1	1	0	0	0	1	1	0	2	2	0	0	0	0	0	0	0	0	0	0	1	1	0	1	1	1	1	0	0	0	1	0	1	1	1	0	1
2	Metabolism	Transferases	53383	0.132199	PLP-dependent transferases	54	125	94	38	16	23	69	50	22	4	10	45	58	31	34	34	41	38	5	47	38	45	44	43	46	34	47	48	54	49	61	39	41	46	37	44	45	45
1	Information	RNA processing	55205	0.129748	EPT/RTPC-like	3	2	3	2	1	1	3	2	2	1	2	4	2	2	3	2	2	2	1	2	1	1	1	2	3	2	2	2	2	2	3	3	2	2	2	2	2	2
1	Information	DNA replication/repair	53041	0.129528	Resolvase-like	0	0	0	0	0	0	0	0	0	0	0	0	0	0	0	0	0	0	0	0	0	0	0	3	0	0	0	0	0	0	2	0	0	0	0	0	0	0
6	Regulation	RNA binding, m/tr	101744	0.129434	RNase P subunit p29-like	1	1	1	1	0	0	1	0	1	1	1	1	1	1	1	1	1	1	0	1	1	1	1	1	1	1	0	1	1	0	1	1	1	1	1	1	1	1
2	Metabolism	Redox	48264	0.129354	Cytochrome P450	45	395	249	56	2	4	32	14	0	0	0	42	121	2	3	5	11	17	0	146	21	76	76	44	111	87	49	80	73	46	75	47	43	69	83	94	62	66
6	Regulation	Signal transduction	54913	0.128942	GlnB-like	3	5	4	1	1	0	1	1	0	0	1	1	1	1	1	1	1	1	1	1	1	1	1	0	0	1	0	4	1	1	1	1	2	2	2	1	1	1
1	Information	Translation	57840	0.127812	Ribosomal protein L36	0	1	2	1	0	0	1	0	0	0	0	1	0	1	1	1	1	0	0	0	0	1	1	0	1	1	0	0	0	0	0	0	1	1	1	1	1	1
1	Information	Translation	53137	0.127226	Translational machinery components	6	30	18	3	5	7	3	6	5	5	5	4	4	6	5	4	4	4	3	4	4	4	5	4	6	6	4	7	6	5	6	5	6	8	8	13	6	6
2	Metabolism	Lipid m/tr	53092	0.126262	Creatinase/prolidase N-terminal domain	0	6	2	3	2	3	3	2	1	1	1	4	5	3	2	3	2	2	1	5	3	2	2	2	2	4	3	2	3	3	3	3	3	2	3	3	3	3
2	Metabolism	Redox	46977	0.126013	Succinate dehydrogenase/fumarate reductase flavoprotein C-terminal domain	2	3	3	1	1	1	2	2	0	1	1	1	1	1	2	1	2	1	0	1	1	2	2	1	1	2	1	1	1	1	2	1	1	1	1	1	2	4
1	Information	Translation	52166	0.125581	Ribosomal protein L4	3	5	4	2	2	3	2	3	6	2	2	2	2	3	3	2	2	2	1	2	2	2	2	2	2	2	3	2	3	2	2	1	2	4	4	4	3	3
6	Regulation	DNA-binding	47729	0.125276	IHF-like DNA-binding proteins	2	0	0	0	0	0	0	1	0	1	1	0	0	0	0	0	0	0	0	0	0	0	0	1	1	0	0	0	0	0	2	0	0	0	0	0	1	1
3	Other	Unknown function	109728	0.125101	Hypothetical protein AF0491, middle domain	1	2	1	1	1	1	1	1	2	1	1	1	1	1	1	1	1	1	0	1	1	1	1	1	1	1	1	1	1	0	1	1	1	1	2	2	1	1
6	Regulation	DNA-binding	47762	0.118909	PAH2 domain	1	7	23	1	0	0	1	4	0	0	0	1	1	3	1	1	2	1	1	2	1	1	1	1	1	2	2	3	4	7	3	2	3	2	2	3	3	2
2	Metabolism	Transferases	103464	0.118812	Oligosaccharyltransferase subunit ost4p	0	0	1	1	0	0	0	0	0	0	0	1	0	1	1	0	1	0	0	0	0	1	1	0	1	0	0	0	0	1	0	0	2	0	1	1	0	0
2	Metabolism	Coenzyme m/tr	63380	0.118448	Riboflavin synthase domain-like	13	33	31	11	16	16	30	15	0	4	4	18	23	11	11	11	15	18	2	21	10	6	6	7	10	8	7	10	12	13	22	15	19	18	14	17	15	18
6	Regulation	Receptor activity	88874	0.116793	Receptor-binding domain of short tail fibre protein gp12	0	0	0	1	0	0	0	0	0	0	0	0	0	0	0	0	0	0	0	0	0	0	0	0	0	0	0	0	0	0	2	0	0	0	0	0	0	0
2	Metabolism	Secondary metabolism	55797	0.116727	PR-1-like	13	43	23	16	0	0	27	16	0	0	0	3	2	0	3	3	5	2	1	2	2	59	40	4	25	26	13	13	9	8	11	10	11	13	12	14	13	14
2	Metabolism	Redox	54292	0.114312	2Fe-2S ferredoxin-like	12	26	22	4	4	8	4	15	0	3	3	5	5	2	2	2	3	3	1	3	4	6	6	5	10	10	6	4	5	7	10	6	7	6	8	8	6	6
1	Information	Translation	51713	0.112119	tRNA-guanine transglycosylase	2	2	0	3	2	2	3	4	2	2	3	2	2	2	0	0	0	2	2	2	0	3	2	3	2	2	2	3	3	2	2	1	2	2	2	2	2	2
2	Metabolism	Other enzymes	57802	0.110822	Rubredoxin-like	4	5	6	1	0	0	1	1	0	1	1	1	1	1	1	1	1	1	0	1	1	1	1	2	2	2	0	2	2	2	1	0	1	3	2	2	1	1
2	Metabolism	Energy	81452	0.110726	Cytochrome c oxidase subunit III-like	1	0	2	1	0	0	0	1	0	1	0	0	0	1	1	0	0	0	0	0	0	0	0	17	0	0	0	0	0	0	4	0	0	3	1	1	0	1
1	Information	Translation	89942	0.109821	eEF1-gamma domain	1	2	2	1	2	1	2	0	1	1	1	1	1	1	2	1	2	2	0	1	1	1	1	1	1	1	1	2	1	1	0	0	1	1	3	4	1	1
2	Metabolism	Energy	48179	0.109411	6-phosphogluconate dehydrogenase C-terminal domain-like	18	27	22	4	7	9	15	20	0	2	3	19	22	7	12	8	8	9	2	12	11	12	13	7	21	10	10	16	12	11	25	10	11	11	11	13	9	11
2	Metabolism	Energy	81464	0.109142	Cytochrome c oxidase subunit II-like, transmembrane region	1	0	3	1	0	0	0	1	0	0	0	0	0	1	1	0	0	0	0	0	0	0	0	2	0	0	0	0	0	1	0	1	0	0	1	1	0	1
0	General	Ligand binding	55277	0.108857	GYF domain	3	5	9	1	0	1	2	3	0	2	1	2	2	2	2	1	2	2	0	3	1	6	4	1	2	2	2	3	4	3	2	1	3	2	3	3	2	2
2	Metabolism	Nucleotide m/tr	55816	0.107911	5'-nucleotidase (syn. UDP-sugar hydrolase), C-terminal domain	4	0	1	0	0	0	3	3	0	0	0	2	3	0	0	0	0	0	0	1	1	0	0	2	11	6	1	1	1	2	1	1	1	1	1	2	1	1
1	Information	Transcription	68912	0.104544	Rho termination factor, N-terminal domain	0	1	1	0	0	0	0	0	0	0	0	0	0	0	0	0	0	0	0	0	0	0	0	0	1	0	0	0	0	0	2	0	0	0	0	0	0	0
2	Metabolism	E- transfer	56821	0.10453	Prismane protein-like	4	0	1	1	0	0	0	1	2	0	0	0	0	0	1	1	0	0	0	0	0	0	0	0	0	0	0	3	0	0	0	0	1	1	1	1	0	1
6	Regulation	Other regulatory function	82657	0.10437	BolA-like	5	4	4	4	2	2	2	5	0	1	1	3	1	3	3	3	3	3	0	2	3	3	3	3	1	1	0	2	3	2	2	1	4	3	5	3	3	3
5	Processes_IC	Ion m/tr	103481	0.104311	Multidrug resistance efflux transporter EmrE	16	97	81	16	7	9	33	26	9	1	8	10	8	5	7	5	9	10	0	16	13	11	14	5	8	7	14	18	18	21	22	18	18	18	20	20	20	24
3	Other	Unknown function	109736	0.103288	FGAM synthase PurL, linker domain	0	2	1	1	0	0	2	1	0	0	0	1	1	1	1	1	1	1	0	1	1	1	1	1	1	1	1	1	1	1	2	0	1	1	1	0	1	1
1	Information	DNA replication/repair	56672	0.103096	DNA/RNA polymerases	97	28	20	110	24	16	554	29	66	6	8	11	40	22	13	9	24	36	4	159	20	29	71	14	70	10	57	394	25	104	473	24	19	28	43	21	27	63
3	Other	Viral proteins	69349	0.102283	Phage fibre proteins	1	0	0	0	0	0	1	0	1	0	4	0	0	0	0	0	0	0	0	0	0	2	0	0	0	0	1	0	0	0	6	0	0	0	1	1	0	0
2	Metabolism	Amino acids m/tr	48557	0.100488	L-aspartase-like	5	17	9	7	1	1	6	3	3	1	1	4	6	5	3	3	6	3	0	4	5	3	3	4	3	6	4	4	4	4	9	5	4	5	4	5	4	4
5	Processes_IC	Proteases	69322	0.0989022	Tricorn protease domain 2	1	0	0	0	1	0	0	0	7	1	2	0	2	3	1	1	1	2	2	0	1	1	1	1	3	3	0	0	2	3	1	1	3	1	0	1	1	4
0	General	Small molecule binding	52518	0.0984744	Thiamin diphosphate-binding fold (THDP-binding)	13	40	25	11	8	9	12	18	8	4	8	14	18	13	13	9	10	13	3	13	10	11	9	10	13	11	9	16	15	16	19	10	11	13	13	14	12	13
2	Metabolism	Coenzyme m/tr	69618	0.0982218	Uroporphyrinogen III synthase (U3S, HemD)	2	2	1	1	0	1	1	1	0	0	1	1	1	1	1	1	1	1	0	1	1	0	0	1	2	2	1	1	1	1	0	1	1	1	1	1	1	1
3	Other	Unknown function	56973	0.0940638	Aerolisin/ETX pore-forming domain	0	0	0	0	0	0	0	0	0	0	0	0	0	0	0	0	0	1	0	0	0	2	2	1	0	0	0	6	0	0	0	0	0	0	0	0	0	0
5	Processes_IC	Proteases	50630	0.0931737	Acid proteases	7	208	71	21	1	1	33	12	2	9	12	20	11	3	12	6	16	43	0	131	11	25	29	2	12	14	15	39	14	22	47	20	16	70	26	88	17	19
1	Information	Translation	54713	0.0898944	Elongation factor Ts (EF-Ts), dimerisation domain	2	4	2	1	1	1	0	4	0	1	1	0	0	1	0	0	0	0	0	1	1	1	1	1	1	1	1	2	1	1	2	0	2	1	0	1	1	1
2	Metabolism	Energy	51351	0.0885574	Triosephosphate isomerase (TIM)	1	7	2	1	1	1	3	7	1	2	2	2	3	1	1	1	1	2	1	1	2	1	1	1	1	1	1	3	1	1	3	1	1	1	3	5	2	3
3	Other	Unknown function	75420	0.0874063	YhbC-like, N-terminal domain	0	0	1	0	0	0	0	0	0	0	0	0	0	0	0	0	0	0	0	0	0	0	0	0	0	0	0	0	0	0	1	0	0	0	0	0	0	0
5	Processes_IC	Ion m/tr	103473	0.0873243	MFS general substrate transporter	59	321	214	67	50	57	226	80	32	34	25	166	405	74	90	93	105	177	8	177	110	221	215	124	143	170	123	158	185	164	153	107	117	128	128	139	131	139
2	Metabolism	Energy	52935	0.086422	PK C-terminal domain-like	4	11	13	1	1	2	8	4	0	2	2	1	1	1	2	1	1	1	1	1	1	2	2	2	1	6	1	3	3	3	3	1	2	2	6	3	3	3
1	Information	DNA replication/repair	56719	0.0835792	Type II DNA topoisomerase	4	3	5	2	2	2	3	5	1	3	3	1	1	1	1	1	1	1	1	1	1	2	5	1	1	1	1	2	2	2	8	2	2	2	1	2	2	2
3	Other	Viral proteins	88633	0.082192	Positive stranded ssRNA viruses	0	0	1	0	1	0	0	0	0	0	0	2	0	1	0	0	0	0	0	0	1	1	0	0	0	1	0	0	1	0	0	0	0	0	0	0	2	1
2	Metabolism	Other enzymes	102886	0.0820092	Coproporphyrinogen III oxidase	2	1	2	1	0	1	2	3	0	0	1	1	1	1	1	1	1	1	0	2	1	0	0	1	1	1	1	2	1	1	2	1	1	1	1	1	1	1
2	Metabolism	Other enzymes	102645	0.0811794	Phosphopantothenoylcysteine synthetase	1	2	2	1	1	1	2	1	1	1	2	1	1	1	1	1	1	1	0	1	1	1	1	0	2	1	1	3	1	1	2	1	1	1	1	1	1	1
1	Information	Translation	47938	0.0797505	Functional domain of the splicing factor Prp18	1	4	2	1	1	1	2	1	0	1	1	1	1	1	1	1	1	1	0	1	0	1	1	1	1	2	1	3	1	1	1	1	1	1	1	1	1	1
3	Other	Unknown function	55387	0.0768221	Frataxin-like	1	1	1	1	1	1	2	1	0	1	0	1	1	1	1	1	1	1	1	1	1	1	1	1	1	1	0	1	1	0	1	1	1	1	1	2	1	1
3	Other	Unknown function	52972	0.0749779	Maf/Ham1	4	7	4	4	4	3	1	5	2	2	3	2	3	2	2	2	2	2	2	1	2	2	2	3	4	1	2	2	2	3	4	3	3	2	3	2	4	3
2	Metabolism	Other enzymes	82114	0.0744339	Riboflavin kinase-like	2	3	1	0	1	1	1	2	1	1	1	2	1	1	1	1	1	1	0	1	1	1	1	1	0	1	1	1	1	1	1	1	1	1	3	1	1	1
5	Processes_IC	Protein modification	47862	0.0743382	Saposin	3	16	5	23	1	0	1	0	9	0	0	0	0	0	0	0	0	0	0	0	0	22	23	6	2	2	5	4	3	3	4	3	4	7	5	4	5	6
2	Metabolism	Coenzyme m/tr	55973	0.0736355	S-adenosylmethionine synthetase	1	8	4	1	9	2	1	2	7	1	1	1	1	1	2	1	1	1	0	1	1	3	5	1	1	1	1	5	5	5	2	2	2	2	2	2	2	2
4	Processes_EC	Cell adhesion	82153	0.0731031	FAS1 domain	16	31	23	0	0	0	0	5	0	1	1	4	2	2	1	2	1	2	0	6	4	1	1	4	4	4	2	8	8	5	4	4	4	4	3	4	6	4
2	Metabolism	Redox	54862	0.0720782	4Fe-4S ferredoxins	5	9	8	3	1	1	2	9	14	1	1	2	3	1	1	1	1	2	1	2	3	4	4	2	7	4	3	3	2	3	10	3	4	4	3	4	2	3
2	Metabolism	Nucleotide m/tr	82697	0.0720381	PurS-like	1	2	1	1	0	0	2	1	0	0	0	1	1	1	1	1	1	1	0	1	1	1	1	1	1	1	1	1	1	1	2	0	1	1	1	0	1	1
2	Metabolism	Other enzymes	52266	0.0716299	SGNH hydrolase	11	93	91	3	2	0	9	5	6	0	0	10	15	1	1	1	1	4	0	9	1	11	13	7	9	4	3	9	6	8	80	6	8	7	9	8	8	9
2	Metabolism	Energy	52943	0.068916	ATP synthase (F1-ATPase), gamma subunit	2	2	3	1	1	1	1	2	0	1	1	1	1	1	1	1	1	1	0	1	1	1	1	0	1	1	0	1	1	1	1	1	2	1	0	3	1	1
2	Metabolism	Energy	47928	0.0670188	N-terminal domain of the delta subunit of the F1F0-ATP synthase	2	3	3	1	0	0	1	2	0	1	1	1	1	1	1	1	1	1	0	1	1	1	1	1	1	1	1	1	1	1	1	1	1	1	1	2	1	1
2	Metabolism	Energy	47917	0.0664316	C-terminal domain of alpha and beta subunits of F1 ATP synthase	5	15	8	3	4	5	2	6	1	3	3	3	3	3	3	3	3	3	1	3	3	3	3	3	11	6	2	5	6	5	5	3	3	4	3	4	3	4
6	Regulation	Kinases/phosphatases	55060	0.0645885	GHMP Kinase, C-terminal domain	5	12	12	4	4	6	8	6	1	1	1	4	4	5	5	4	4	4	2	4	4	5	5	4	8	3	4	5	7	6	4	4	5	5	4	5	4	5
1	Information	RNA processing	46924	0.0634638	RNA polymerase subunit RPB10	0	2	2	1	1	1	1	1	1	0	1	1	0	1	1	1	1	0	1	1	1	1	1	1	1	1	1	0	1	1	1	1	0	1	2	1	1	1
2	Metabolism	Nucleotide m/tr	53098	0.0623916	Ribonuclease H-like	59	171	126	64	23	26	427	51	10	11	13	27	53	29	59	17	24	50	6	125	39	79	71	25	78	27	61	358	45	87	137	43	42	63	40	58	39	49
2	Metabolism	Cell envelope m/tr	51092	0.0620045	Vitelline membrane outer protein-I (VMO-I)	2	0	0	0	0	0	0	0	0	0	0	0	0	0	0	0	0	0	0	0	0	4	19	0	0	0	0	2	0	1	3	1	1	1	1	1	1	1
2	Metabolism	Other enzymes	81853	0.0594793	Family 10 polysaccharide lyase	0	3	1	0	0	0	0	0	0	0	0	1	0	0	0	0	0	0	0	0	0	0	0	0	0	0	0	0	0	1	1	0	1	0	0	0	0	0
2	Metabolism	Other enzymes	52733	0.0594481	Nicotinate mononucleotide:5,6-dimethylbenzimidazole phosphoribosyltransferase (CobT)	1	0	0	0	0	0	0	0	0	0	0	0	0	0	0	0	0	0	0	0	0	0	0	0	0	0	0	0	0	0	1	0	0	0	0	0	0	0
6	Regulation	Kinases/phosphatases	81606	0.0585169	Protein serine/threonine phosphatase 2C, catalytic domain	34	116	81	15	13	15	28	27	46	4	13	7	8	7	8	7	8	8	0	6	6	13	12	10	14	15	8	30	29	24	19	16	20	21	19	22	19	20
1	Information	Transcription	57938	0.0580801	DnaJ/Hsp40 cysteine-rich domain	7	23	18	5	8	9	4	2	5	3	2	4	4	4	5	5	5	4	1	5	4	3	4	2	4	4	3	9	7	4	5	4	7	7	6	7	5	5
5	Processes_IC	Proteases	69304	0.056234	Tricorn protease N-terminal domain	1	5	1	1	0	0	0	1	1	0	0	1	0	0	0	0	0	1	0	2	0	1	0	2	1	0	0	0	0	1	3	2	0	0	1	0	0	1
3	Other	Unknown function	74982	0.0506341	Small protein B (SmpB)	0	0	0	0	0	0	0	1	0	0	0	0	0	0	0	0	0	0	0	0	0	0	0	0	0	0	0	0	0	0	1	0	0	0	0	0	0	0
1	Information	DNA replication/repair	48024	0.0506341	N-terminal domain of DnaB helicase	0	0	0	0	0	0	0	1	0	0	0	0	0	0	0	0	0	0	0	0	0	0	0	0	0	0	0	0	0	0	1	0	0	0	0	0	0	0
5	Processes_IC	Proteases	52743	0.0474678	Subtilisin-like	17	61	56	18	2	1	9	8	0	0	3	12	7	4	4	3	5	17	2	14	5	5	5	5	6	5	6	7	16	13	12	10	11	10	11	11	11	11
2	Metabolism	Carbohydrate m/tr	57625	0.0462531	Invertebrate chitin-binding proteins	4	0	0	0	0	0	0	15	0	0	0	0	1	0	0	0	0	0	0	0	0	12	8	29	74	81	6	5	0	1	3	0	1	1	2	2	2	2
2	Metabolism	Other enzymes	74650	0.0451157	Galactose mutarotase-like	5	25	22	9	3	5	15	5	1	0	0	8	10	1	4	3	3	4	0	5	3	5	5	6	8	14	2	7	8	4	6	5	5	9	5	6	5	6
6	Regulation	DNA-binding	54447	0.0448661	ssDNA-binding transcriptional regulator domain	1	5	6	2	0	0	2	2	1	0	1	1	1	1	1	1	1	1	0	0	0	1	1	1	0	1	0	1	1	1	0	1	2	1	1	1	2	2
3	Other	Unknown function	75169	0.0445686	YchN-like	0	0	0	1	0	0	0	0	0	0	0	0	0	0	0	0	0	0	0	0	0	0	0	0	0	0	0	0	0	0	1	0	0	0	0	0	0	0
0	General	Ion binding	57770	0.0438002	Methionyl-tRNA synthetase (MetRS), Zn-domain	1	3	1	1	0	0	0	0	1	0	0	1	1	1	1	1	1	1	1	1	1	1	1	1	1	1	1	1	1	1	0	0	1	1	1	1	1	1
2	Metabolism	Other enzymes	54106	0.0424732	LysM domain	9	20	11	5	0	0	2	0	0	0	0	6	16	0	0	0	1	0	0	6	2	5	5	1	2	4	0	2	4	6	4	4	3	3	4	6	2	4
0	General	Small molecule binding	49777	0.0423028	PEBP-like	0	21	7	2	1	1	3	0	0	0	2	3	5	1	3	2	2	2	0	5	2	5	5	1	11	9	4	2	1	2	2	2	3	4	4	6	2	2
3	Other	Unknown function	75217	0.0422799	alpha/beta knot	13	9	9	9	5	7	4	19	1	3	5	2	1	2	4	3	3	3	0	0	1	4	3	1	3	3	3	4	5	4	5	4	5	6	4	7	5	5
5	Processes_IC	Transport	69695	0.0421935	SRP19	0	1	1	1	1	1	2	1	1	1	1	1	2	1	1	1	1	1	1	1	1	1	1	1	2	1	0	1	1	1	1	1	2	1	1	1	1	1
6	Regulation	Receptor activity	100910	0.0390187	Chemosensory protein Csp2	0	0	0	0	0	0	0	0	0	0	0	0	0	0	0	0	0	0	0	0	0	0	0	5	8	4	0	0	0	0	0	0	0	0	0	0	0	0
6	Regulation	Other regulatory function	69645	0.0387236	Arp2/3 complex subunits	1	3	3	2	2	1	1	0	6	0	0	2	2	2	2	2	2	2	0	2	2	2	2	3	2	2	2	3	3	2	1	2	1	4	2	1	1	1
2	Metabolism	Energy	48050	0.0361753	Hemocyanin, N-terminal domain	0	0	0	0	0	0	0	0	0	0	0	0	0	0	0	0	0	0	0	0	0	0	0	3	14	10	0	0	0	0	0	0	0	0	0	0	0	0
6	Regulation	Signal transduction	47565	0.0351822	Insect pheromone/odorant-binding proteins	0	0	0	0	0	0	0	0	0	0	0	0	0	0	0	0	0	0	0	0	0	0	0	11	62	37	0	0	0	0	0	0	0	0	0	0	0	0
2	Metabolism	Redox	52343	0.0342564	Ferredoxin reductase-like, C-terminal NADP-linked domain	13	32	31	11	18	17	30	17	0	4	4	23	29	10	15	14	24	23	2	25	14	7	7	8	10	9	11	10	14	12	22	16	19	18	14	17	17	21
2	Metabolism	Other enzymes	56770	0.0339289	Nickel-iron hydrogenase, small subunit	1	11	2	1	1	1	2	1	1	0	0	1	1	0	0	0	1	1	0	1	1	2	1	1	3	2	1	2	2	2	1	1	1	1	1	1	1	1
5	Processes_IC	Protein modification	100920	0.0327342	Heat shock protein 70kD (HSP70), peptide-binding domain	8	26	17	11	9	10	19	10	45	3	3	5	5	7	13	8	8	9	3	5	5	13	9	5	7	13	5	16	11	13	12	8	11	9	12	13	10	11
0	General	Protein interaction	90148	0.032699	DPY module	0	0	0	0	0	0	0	0	0	0	0	0	0	0	0	0	0	0	0	0	0	0	0	6	2	1	0	0	0	0	0	0	0	0	0	0	0	0
2	Metabolism	Energy	81648	0.0322081	a domain/subunit of cytochrome bc1 complex (Ubiquinol-cytochrome c reductase)	0	2	3	1	0	0	0	2	0	1	0	0	1	1	1	0	0	0	0	0	0	0	0	12	0	0	0	0	1	0	2	0	0	0	1	1	0	1
6	Regulation	Signal transduction	63877	0.0301691	Methuselah ectodomain	0	0	0	0	0	0	0	0	0	0	0	0	0	0	0	0	0	0	0	0	0	0	0	1	4	14	0	0	0	0	0	0	0	0	0	0	0	0
0	General	Protein interaction	88798	0.0295022	N-terminal, heterodimerisation domain of RBP4 (RpoE)	2	5	4	3	2	2	2	2	2	2	2	1	2	2	2	2	2	1	2	2	2	1	2	2	2	2	1	3	3	2	2	1	2	3	2	2	2	2
4	Processes_EC	Toxins/defense	56988	0.0264673	Anthrax protective antigen	4	0	0	1	0	0	1	3	0	2	3	0	0	1	5	3	0	0	0	0	0	0	0	0	0	0	0	2	1	1	3	1	2	1	2	1	0	0
2	Metabolism	Energy	81442	0.026428	Cytochrome c oxidase subunit I-like	0	0	1	2	0	0	0	1	0	1	0	0	0	1	6	0	0	0	0	0	0	0	0	36	0	0	0	0	1	0	2	0	0	1	1	1	0	1
2	Metabolism	Other enzymes	53474	0.0261968	alpha/beta-Hydrolases	130	472	330	107	48	58	220	124	68	14	31	121	194	37	43	44	71	82	5	167	119	181	191	90	177	157	70	113	140	117	126	92	103	117	114	133	105	115
2	Metabolism	Energy	81496	0.0243965	Cytochrome c1 subunit of cytochrome bc1 complex (Ubiquinol-cytochrome c reductase), transmembrane anchor	1	2	2	1	0	0	1	1	0	0	1	1	1	1	1	1	1	1	0	1	1	1	1	2	1	2	1	2	1	0	0	0	1	1	1	1	1	1
2	Metabolism	Polysaccharide m/tr	49452	0.0238921	Starch-binding domain-like	14	12	10	7	1	1	7	0	7	1	0	3	8	0	0	0	1	0	0	3	0	2	2	2	2	6	2	2	4	3	1	3	3	4	2	3	4	6
1	Information	Translation	54565	0.023133	Ribosomal protein S16	0	2	3	0	0	0	1	2	0	1	1	1	1	1	1	1	1	1	0	0	1	1	1	1	2	1	0	1	2	1	1	1	1	1	1	1	0	0
3	Other	Viral proteins	47195	0.0229552	TMV-like viral coat proteins	0	0	0	0	0	0	0	0	0	0	0	0	0	0	0	0	0	0	0	0	0	0	0	0	0	1	0	0	0	0	0	0	0	0	0	0	0	0
6	Regulation	Other regulatory function	101738	0.0229552	Stringent starvation protein B, SspB	0	0	0	0	0	0	0	0	0	0	0	0	0	0	0	0	0	0	0	0	0	0	0	1	0	0	0	0	0	0	0	0	0	0	0	0	0	0
1	Information	DNA replication/repair	111304	0.0229552	Recombination protein RecR	0	0	0	0	0	0	0	0	0	0	0	0	0	0	0	0	0	0	0	0	0	0	0	0	1	0	0	0	0	0	0	0	0	0	0	0	0	0
2	Metabolism	Other enzymes	111337	0.0229552	QueA-like (Pfam 02547)	0	0	0	0	0	0	0	0	0	0	0	0	0	0	0	0	0	0	0	0	0	0	0	1	0	0	0	0	0	0	0	0	0	0	0	0	0	0
2	Metabolism	Coenzyme m/tr	63892	0.0229552	Pyridoxine 5'-phosphate synthase	0	0	0	0	0	0	0	0	0	0	0	0	0	0	0	0	0	0	0	0	0	0	0	0	1	0	0	0	0	0	0	0	0	0	0	0	0	0
1	Information	Transcription	63520	0.0229552	PTS-regulatory domain, PRD	0	0	0	0	0	0	0	0	0	0	0	0	0	0	0	0	0	0	0	0	0	0	0	1	0	0	0	0	0	0	0	0	0	0	0	0	0	0
2	Metabolism	Polysaccharide m/tr	52794	0.0229552	PTS system, Lactose/Cellobiose specific IIB subunit (Pfam 02302)	0	0	0	0	0	0	0	0	0	0	0	0	0	0	0	0	0	0	0	0	0	0	0	1	0	0	0	0	0	0	0	0	0	0	0	0	0	0
2	Metabolism	Carbohydrate m/tr	52728	0.0229552	PTS IIb component	0	0	0	0	0	0	0	0	0	0	0	0	0	0	0	0	0	0	0	0	0	0	0	1	0	0	0	0	0	0	0	0	0	0	0	0	0	0
5	Processes_IC	Proteases	57283	0.0229552	PMP inhibitors	0	0	0	0	0	0	0	0	0	0	0	0	0	0	0	0	0	0	0	0	0	0	0	0	1	0	0	0	0	0	0	0	0	0	0	0	0	0
6	Regulation	Signal transduction	52738	0.0229552	Methylesterase CheB, C-terminal domain	0	0	0	0	0	0	0	0	0	0	0	0	0	0	0	0	0	0	0	0	0	0	0	0	1	0	0	0	0	0	0	0	0	0	0	0	0	0
2	Metabolism	Carbohydrate m/tr	53062	0.0229552	IIA domain of mannose transporter, IIA-Man	0	0	0	0	0	0	0	0	0	0	0	0	0	0	0	0	0	0	0	0	0	0	0	1	0	0	0	0	0	0	0	0	0	0	0	0	0	0
3	Other	Viral proteins	88648	0.0229552	Group I dsDNA viruses	0	0	0	0	0	0	0	0	0	0	0	0	0	0	0	0	0	0	0	0	0	0	0	0	0	1	0	0	0	0	0	0	0	0	0	0	0	0
2	Metabolism	Carbohydrate m/tr	55604	0.0229552	Glucose permease domain IIB	0	0	0	0	0	0	0	0	0	0	0	0	0	0	0	0	0	0	0	0	0	0	0	0	1	0	0	0	0	0	0	0	0	0	0	0	0	0
1	Information	DNA replication/repair	46600	0.0229552	C-terminal UvrC-binding domain of UvrB	0	0	0	0	0	0	0	0	0	0	0	0	0	0	0	0	0	0	0	0	0	0	0	1	0	0	0	0	0	0	0	0	0	0	0	0	0	0
5	Processes_IC	Transport	54611	0.0229552	Bacterial protein-export protein SecB	0	0	0	0	0	0	0	0	0	0	0	0	0	0	0	0	0	0	0	0	0	0	0	0	1	0	0	0	0	0	0	0	0	0	0	0	0	0
2	Metabolism	Nucleotide m/tr	54893	0.0229552	Aspartate carbamoyltransferase, Regulatory-chain, N-terminal domain	0	0	0	0	0	0	0	0	0	0	0	0	0	0	0	0	0	0	0	0	0	0	0	0	1	0	0	0	0	0	0	0	0	0	0	0	0	0
6	Regulation	Other regulatory function	57825	0.0229552	Aspartate carbamoyltransferase, Regulatory-chain, C-terminal domain	0	0	0	0	0	0	0	0	0	0	0	0	0	0	0	0	0	0	0	0	0	0	0	0	1	0	0	0	0	0	0	0	0	0	0	0	0	0
2	Metabolism	Energy	53795	0.0190841	PEP carboxykinase-like	15	28	24	9	2	4	18	12	2	1	1	4	7	0	1	2	7	3	1	3	3	12	11	6	10	12	10	10	7	8	12	7	5	5	4	6	6	5
2	Metabolism	Other enzymes	53800	0.0187076	Chelatase	2	3	3	1	0	1	1	3	0	0	1	1	1	1	1	1	1	1	0	1	1	1	1	1	1	1	1	1	1	1	2	1	0	1	1	1	2	1
2	Metabolism	Energy	81342	0.0169201	Transmembrane di-heme cytochromes	1	1	3	1	0	0	0	2	0	1	0	0	0	1	4	0	0	0	0	0	0	1	0	36	1	0	0	0	0	0	3	0	0	0	1	1	0	1
0	General	General	47005	0.0164421	Peripheral subunit-binding domain of 2-oxo acid dehydrogenase complex	2	12	6	3	2	2	2	3	0	0	0	3	3	2	1	2	2	3	0	3	3	3	3	1	1	1	3	2	3	3	2	3	2	3	2	3	1	3
2	Metabolism	Transferases	52151	0.0157699	FabD/lysophospholipase-like	12	24	14	73	2	3	15	9	11	2	3	19	45	13	10	8	14	14	1	6	9	13	14	6	9	8	8	17	20	15	16	16	13	14	11	15	16	17
2	Metabolism	Other enzymes	50324	0.0127232	Inorganic pyrophosphatase	3	12	6	1	3	2	3	3	1	1	1	2	2	2	2	2	2	2	1	1	1	1	1	1	2	1	1	3	3	3	3	2	2	2	2	2	2	2
2	Metabolism	Energy	81336	0.0098587	F1F0 ATP synthase subunit A	1	2	4	1	0	0	0	2	0	0	0	0	0	1	1	0	0	0	0	0	0	1	0	5	0	0	0	0	0	0	2	0	0	0	1	1	0	1
5	Processes_IC	Transport	103491	0.00816303	Preprotein translocase SecY subunit	4	14	5	1	1	1	1	3	3	1	1	1	1	2	2	2	2	2	1	1	1	2	1	1	1	1	1	2	2	2	1	4	2	2	2	2	2	2
6	Regulation	RNA binding, m/tr	88802	0.00739369	Pre-PUA domain	1	1	0	1	1	1	1	1	4	1	1	1	1	1	1	1	1	1	1	1	1	1	1	0	1	1	1	0	1	1	1	1	1	2	1	2	1	1
2	Metabolism	Secondary metabolism	64005	0.00274217	Undecaprenyl diphosphate synthase	2	6	10	2	1	1	2	2	0	1	1	2	2	2	3	3	4	4	1	1	1	2	2	2	4	2	1	2	2	2	2	2	2	2	2	3	2	3
2	Metabolism	Nucleotide m/tr	48168	0.00222224	R1 subunit of ribonucleotide reductase, N-terminal domain	1	2	1	1	1	1	1	2	0	1	1	1	1	1	2	2	2	2	1	1	1	1	1	1	1	1	1	1	3	2	3	1	1	1	0	1	1	1
1	Information	Translation	47973	0.00180546	Ribosomal protein S7	2	2	6	2	1	2	1	2	6	1	1	2	2	3	2	2	2	2	1	2	2	2	2	2	2	3	1	2	1	2	3	1	2	2	2	2	3	3
2	Metabolism	Carbohydrate m/tr	48208	0.00107042	Six-hairpin glycosidases	8	50	49	18	2	2	9	3	2	0	0	26	39	9	9	9	13	14	2	18	12	12	11	7	15	10	18	15	14	11	14	9	13	13	13	14	10	13
2	Metabolism	Nucleotide m/tr	52418	0.00103038	Nucleoside phosphorylase/phosphoribosyltransferase catalytic domain	2	3	2	0	0	0	2	2	0	0	0	1	1	1	1	1	1	1	0	1	1	0	0	0	0	0	0	1	2	0	2	0	0	1	1	1	1	1
2	Metabolism	Amino acids m/tr	53681	-0.00492266	Aspartate/glutamate racemase	0	1	1	0	0	0	1	0	0	0	0	0	1	0	0	0	0	0	0	0	0	0	0	0	0	0	0	0	0	0	2	0	0	0	0	0	0	0
1	Information	Transcription	55003	-0.00965698	PAP/Archaeal CCA-adding enzyme, C-terminal domain	1	9	4	1	2	2	4	2	1	1	1	2	1	1	1	1	2	1	1	1	1	1	3	1	1	1	1	3	1	1	2	2	2	2	2	2	0	2
1	Information	Translation	54821	-0.0115522	Ribosomal protein S3 C-terminal domain	1	5	5	3	2	2	1	3	2	1	1	1	1	1	1	1	1	1	1	2	1	1	1	0	1	1	1	1	1	1	2	2	1	2	3	1	1	2
2	Metabolism	E- transfer	55856	-0.0141488	Cytochrome b5-like heme/steroid binding domain	12	21	15	18	10	24	15	26	0	0	3	18	26	6	6	12	12	14	1	20	15	13	10	6	11	16	7	11	11	9	11	10	14	14	15	15	12	14
0	General	Small molecule binding	51905	-0.0191152	FAD/NAD(P)-binding domain	91	168	126	56	28	31	61	88	14	12	16	90	204	26	26	26	36	33	4	128	60	47	44	46	61	54	47	57	67	60	75	49	53	54	53	58	53	57
2	Metabolism	Redox	55103	-0.0199162	FAD-linked oxidases, C-terminal domain	3	15	9	3	1	4	6	4	0	0	0	4	6	1	3	4	4	2	0	4	2	3	3	2	3	3	2	3	3	2	8	2	3	3	2	3	2	4
0	General	Protein interaction	81383	-0.0199445	F-box domain	26	629	506	28	8	5	13	2	8	0	1	27	28	11	9	12	11	59	1	60	19	25	58	22	33	15	21	47	45	36	36	37	44	47	48	55	36	44
1	Information	Transcription	51215	-0.0210649	Regulatory protein AraC	0	0	0	0	0	0	0	1	1	0	0	0	0	0	0	0	0	0	0	0	0	0	0	0	1	0	0	0	0	0	1	0	0	0	0	0	0	0
1	Information	Translation	54570	-0.0214887	Ribosomal protein S19	2	2	8	2	2	2	1	3	5	1	1	2	1	3	2	2	2	2	1	2	2	1	1	1	1	1	1	3	1	1	1	1	0	2	3	4	2	4
2	Metabolism	Nucleotide m/tr	50199	-0.0236688	Staphylococcal nuclease	3	8	4	1	2	2	3	2	2	0	1	2	2	2	1	1	2	2	0	2	2	2	2	1	2	1	1	2	2	2	3	0	2	1	3	2	2	2
2	Metabolism	Coenzyme m/tr	55821	-0.0238315	YrdC/RibB	3	6	5	1	1	1	3	2	1	1	1	2	2	2	2	2	2	2	1	2	2	1	1	1	0	1	1	3	3	3	5	3	1	1	1	1	1	1
1	Information	DNA replication/repair	48019	-0.0243847	DNA polymerase III clamp loader subunits, C-terminal domain	5	13	9	5	5	5	5	5	6	5	4	5	4	5	5	5	5	5	5	5	5	4	4	3	4	5	5	6	5	5	5	4	5	5	6	6	5	5
1	Information	Translation	55481	-0.0246539	N-terminal domain of eukaryotic peptide chain release factor subunit 1, ERF1	1	4	3	1	1	1	1	1	1	1	1	1	1	1	1	1	1	1	1	1	1	1	1	1	1	1	1	2	1	0	1	1	2	1	1	1	1	1
5	Processes_IC	Protein modification	55068	-0.0248448	Peptide methionine sulfoxide reductase	4	5	5	1	1	1	2	6	0	0	0	1	1	1	1	1	1	3	0	1	1	1	1	1	2	1	1	1	3	2	3	1	1	1	1	1	2	1
0	General	Protein interaction	47144	-0.0251122	HSC20 (HSCB), C-terminal oligomerisation domain	1	1	1	1	1	0	1	1	0	0	0	1	1	1	1	1	1	1	0	0	1	1	1	0	1	0	1	0	0	1	0	1	1	1	0	1	1	1
1	Information	DNA replication/repair	48334	-0.0254162	DNA repair protein MutS, domain III	5	7	7	6	5	5	5	6	6	2	2	6	4	4	6	6	8	5	2	6	6	4	4	4	4	2	4	5	5	5	6	6	5	5	5	5	4	5
2	Metabolism	Lipid m/tr	55048	-0.0282827	Probable ACP-binding domain of malonyl-CoA ACP transacylase	1	1	1	6	0	0	1	1	0	0	0	8	21	2	0	0	1	1	0	0	2	0	0	1	2	1	1	2	3	3	1	3	2	2	1	1	2	2
2	Metabolism	Other enzymes	103111	-0.0297904	Activator of Hsp90 ATPase, Aha1	3	3	2	1	1	1	3	1	1	1	2	1	1	1	2	2	2	1	0	1	1	1	1	1	1	1	1	2	1	1	1	2	2	1	1	2	1	1
3	Other	Unknown function	81995	-0.0303242	beta-sandwich domain of Sec23/24	5	12	10	61	4	4	3	4	7	3	3	3	3	4	5	4	5	4	3	3	3	4	4	3	3	5	3	6	8	6	6	7	6	6	8	7	6	6
2	Metabolism	Secondary metabolism	54909	-0.0313493	Dimeric alpha+beta barrel	4	7	5	5	1	2	12	8	4	1	0	5	11	1	0	2	1	1	0	6	4	0	0	1	3	0	0	3	4	4	8	3	3	2	3	3	3	3
2	Metabolism	Polysaccharide m/tr	53756	-0.0314416	UDP-Glycosyltransferase/glycogen phosphorylase	34	326	176	19	5	7	36	18	14	2	2	19	22	16	13	11	11	13	3	17	14	88	88	18	37	44	7	34	42	27	28	15	22	32	29	25	21	30
0	General	General	53807	-0.0323782	Helical backbone	4	0	1	0	0	0	1	1	0	0	0	0	0	0	0	0	0	0	0	0	0	0	0	0	1	0	0	0	0	0	3	0	0	0	0	0	0	0
5	Processes_IC	Protein modification	49354	-0.0324096	PapD-like	1	27	10	1	2	2	3	1	0	1	1	1	1	2	2	1	1	2	1	1	1	69	116	2	2	4	0	5	5	5	5	5	5	6	8	6	5	5
2	Metabolism	Other enzymes	63848	-0.0325775	Cell-division inhibitor MinC, C-terminal domain	0	0	0	0	0	0	1	1	0	0	0	0	0	0	0	0	0	0	0	0	0	0	0	0	0	0	0	0	0	0	1	0	0	0	0	0	0	0
1	Information	Translation	53178	-0.0339263	Peptidyl-tRNA hydrolase-like	1	5	4	2	0	0	3	0	0	0	0	1	1	1	1	1	2	0	0	0	1	0	0	0	0	0	0	2	1	1	1	0	1	1	1	1	0	1
2	Metabolism	Secondary metabolism	51197	-0.0341043	Clavaminate synthase-like	24	142	118	18	14	8	44	44	0	1	2	24	47	6	3	19	14	18	0	39	17	15	10	6	13	18	32	18	22	22	17	22	22	19	23	24	22	23
2	Metabolism	Redox	48113	-0.0342006	Heme-dependent peroxidases	9	174	85	1	2	3	6	16	0	0	0	6	6	0	1	1	1	3	0	20	4	12	13	10	22	10	12	8	12	10	7	8	9	9	7	9	8	10
1	Information	Translation	55282	-0.036657	Ribosomal protein L5	1	7	7	1	2	2	1	3	5	1	1	2	2	3	3	2	2	2	1	2	2	2	2	1	1	1	1	1	2	1	1	1	3	2	3	7	1	1
2	Metabolism	Carbohydrate m/tr	75445	-0.0368815	D-ribose-5-phosphate isomerase (RpiA), lid domain	2	2	4	1	0	0	1	3	0	1	1	1	1	1	1	1	1	1	1	1	1	1	1	1	1	1	1	3	1	0	2	1	1	0	1	1	1	1
2	Metabolism	Other enzymes	69742	-0.0373734	Glutamyl tRNA-reductase catalytic, N-terminal domain	1	1	3	0	0	0	0	1	0	0	0	0	0	0	0	0	0	0	0	0	0	0	0	0	0	0	0	0	0	0	2	0	0	0	0	0	0	0
6	Regulation	DNA-binding	55455	-0.0378737	SRF-like	1	76	108	4	0	0	1	0	2	0	0	2	2	3	4	2	2	2	1	2	2	2	2	2	2	2	2	4	8	8	4	2	5	5	4	5	5	5
2	Metabolism	Other enzymes	110399	-0.0383065	ThiG-like (Pfam 05690)	0	3	0	0	0	0	0	1	0	0	0	0	0	0	0	0	0	0	0	0	0	0	0	1	0	0	0	0	0	0	1	0	0	0	0	0	0	0
5	Processes_IC	Ion m/tr	81330	-0.0384575	Gated mechanosensitive channel	0	0	0	0	0	0	1	0	0	0	0	1	1	0	0	0	0	0	0	1	0	0	0	1	0	0	0	0	0	0	2	0	0	0	0	0	0	0
6	Regulation	DNA-binding	54171	-0.0389752	DNA-binding domain	17	192	158	0	0	0	4	10	0	0	0	0	0	0	0	0	0	0	0	0	0	1	1	2	3	4	0	6	7	7	8	4	8	9	8	8	7	10
2	Metabolism	Coenzyme m/tr	53597	-0.0399653	Dihydrofolate reductases	1	3	4	1	1	1	1	5	0	1	1	2	3	3	2	2	2	2	3	2	2	1	1	1	2	1	2	1	2	2	3	1	2	2	1	1	2	3
2	Metabolism	Energy	48256	-0.0402728	Citrate synthase	3	5	7	6	1	2	2	1	0	1	2	3	4	2	3	2	1	3	0	4	2	3	3	3	3	3	2	2	3	3	3	1	2	2	2	3	3	2
5	Processes_IC	Proteases	55031	-0.0413852	Bacterial exopeptidase dimerisation domain	7	14	11	6	3	9	6	3	6	0	0	4	13	3	2	3	1	3	0	10	5	4	6	1	2	7	2	6	6	5	8	3	4	5	3	4	4	5
2	Metabolism	Redox	48613	-0.0427233	Heme oxygenase-like	3	4	6	0	0	0	1	4	0	1	1	3	2	3	5	3	3	3	0	3	2	0	0	1	2	1	0	1	2	2	2	2	2	2	2	2	2	2
5	Processes_IC	Ion m/tr	55008	-0.0428652	HMA, heavy metal-associated domain	5	84	58	7	1	1	7	2	0	0	0	4	4	2	4	4	4	3	0	5	2	2	2	2	3	3	1	3	6	6	5	4	6	5	4	5	5	7
2	Metabolism	Carbohydrate m/tr	51445	-0.0431086	(Trans)glycosidases	44	321	211	49	0	2	151	31	43	0	1	74	128	25	25	23	30	25	0	85	47	61	74	31	69	51	37	60	52	44	42	41	43	51	46	59	48	53
2	Metabolism	Other enzymes	101473	-0.0519731	Citrobacter dihydroxyacetone kinase extra ATP-binding domain	0	2	2	1	0	1	1	1	0	0	0	2	1	2	2	1	2	3	0	1	1	1	1	2	0	0	1	1	1	1	1	1	1	1	1	1	1	1
2	Metabolism	Other enzymes	81343	-0.0520511	Fumarate reductase respiratory complex transmembrane subunits	1	3	2	1	0	0	1	1	0	0	0	2	3	2	3	2	3	2	0	3	2	1	1	1	1	2	0	2	1	2	1	0	1	2	2	1	1	2
1	Information	Translation	55658	-0.0533291	L9 N-domain-like	2	3	4	1	1	0	5	1	1	2	1	2	2	2	1	1	4	10	0	1	3	3	3	1	1	2	0	4	2	3	2	1	2	2	2	2	2	2
2	Metabolism	Lipid m/tr	54637	-0.0563346	Thioesterase/thiol ester dehydrase-isomerase	10	28	21	13	5	5	13	11	1	1	3	14	26	6	7	7	10	16	1	12	27	12	14	4	10	10	6	11	13	10	12	7	11	9	10	12	9	10
1	Information	Translation	54995	-0.0600115	Ribosomal protein S6	2	3	3	0	0	0	1	1	0	0	2	1	0	1	1	1	1	1	0	0	0	1	1	0	3	1	0	1	0	0	2	0	0	0	1	1	1	1
5	Processes_IC	Ion m/tr	82649	-0.0601429	SufE/NifU	2	6	6	1	1	1	1	2	1	2	2	1	1	1	2	1	1	1	1	1	1	1	1	1	2	1	0	4	2	2	0	1	1	1	1	2	1	1
3	Other	Unknown function	64586	-0.0609994	C-terminal domain of ProRS	1	3	3	1	1	2	1	2	2	0	1	1	1	1	1	1	1	1	1	1	1	1	1	1	1	1	1	2	2	1	1	1	1	1	1	1	1	1
3	Other	Unknown function	102588	-0.0624502	LmbE-like	0	1	2	2	1	1	1	1	2	1	1	1	2	1	1	1	1	1	1	1	1	1	1	0	1	1	1	0	2	1	2	1	1	1	1	1	1	1
2	Metabolism	Amino acids m/tr	55021	-0.0633428	ACT-like	15	49	30	2	0	2	16	10	0	0	0	5	3	3	5	4	4	4	0	3	4	1	2	3	3	3	1	10	4	4	11	4	4	2	4	4	4	4
2	Metabolism	Coenzyme m/tr	56420	-0.0635842	Peptide deformylase	3	4	2	1	2	2	1	3	0	0	1	0	0	0	0	0	0	0	0	0	0	0	0	1	2	2	0	1	1	1	1	0	1	1	1	0	0	0
2	Metabolism	Polysaccharide m/tr	82549	-0.0642908	DAK1/DegV-like	1	1	2	1	0	1	1	1	0	0	0	2	1	2	2	1	2	3	0	1	1	1	1	2	0	0	1	1	1	1	1	1	1	1	1	1	1	1
2	Metabolism	Nucleotide m/tr	55120	-0.0662527	Pseudouridine synthase	21	23	20	14	22	21	19	44	11	7	14	6	6	8	10	8	8	7	5	7	6	8	9	7	8	8	8	9	12	10	14	10	14	12	10	14	12	13
3	Other	Unknown function	47072	-0.0670416	p8-MTCP1	1	1	0	0	0	1	0	1	0	0	0	0	0	0	2	0	1	1	0	1	1	0	0	1	0	0	0	0	1	0	0	0	2	1	0	0	0	0
3	Other	Unknown function	81778	-0.0680114	Crustacean CHH/MIH/GIH neurohormone	0	0	0	0	0	0	0	0	0	0	0	0	0	0	0	0	0	0	0	0	0	2	2	1	1	1	0	0	0	0	0	0	0	0	0	0	0	0
1	Information	DNA replication/repair	47789	-0.0704475	C-terminal domain of RNA polymerase alpha subunit	0	4	1	0	0	0	0	1	0	0	0	0	0	0	0	0	0	0	0	0	0	0	0	0	0	0	0	0	0	0	1	0	0	0	0	0	0	0
2	Metabolism	Coenzyme m/tr	63999	-0.0705721	Thiamin pyrophosphokinase, catalytic domain	1	4	2	1	1	1	1	1	1	0	1	1	1	1	1	1	1	1	0	1	1	1	1	2	1	1	1	1	2	0	1	1	0	1	1	1	1	1
2	Metabolism	Transferases	52922	-0.0729741	TK C-terminal domain-like	4	14	10	4	3	3	5	8	7	2	4	6	9	5	5	3	3	5	2	6	5	3	3	4	5	4	3	4	6	5	6	3	5	5	4	6	3	5
6	Regulation	DNA-binding	63562	-0.0732684	RPB6/omega subunit-like	0	4	2	1	3	2	1	1	1	1	1	1	1	1	1	1	1	1	1	1	1	1	1	1	2	1	0	1	1	1	1	1	1	2	1	1	1	1
2	Metabolism	Photosynthesis	81540	-0.0742166	Subunit VIII of photosystem I reaction centre, PsaI	0	0	1	0	0	0	0	0	0	0	0	0	0	0	0	0	0	0	0	0	0	0	0	0	0	0	0	0	0	0	0	0	0	0	0	0	0	0
2	Metabolism	Photosynthesis	81544	-0.0742166	Subunit IX of photosystem I reaction centre, PsaJ	0	0	1	0	0	0	0	0	0	0	0	0	0	0	0	0	0	0	0	0	0	0	0	0	0	0	0	0	0	0	0	0	0	0	0	0	0	0
3	Other	Viral proteins	88645	-0.0742166	ssDNA viruses	0	1	0	0	0	0	0	0	0	0	0	0	0	0	0	0	0	0	0	0	0	0	0	0	0	0	0	0	0	0	0	0	0	0	0	0	0	0
2	Metabolism	E- transfer	103451	-0.0742166	PetN subunit of the cytochrome b6f complex	0	0	1	0	0	0	0	0	0	0	0	0	0	0	0	0	0	0	0	0	0	0	0	0	0	0	0	0	0	0	0	0	0	0	0	0	0	0
2	Metabolism	E- transfer	103446	-0.0742166	PetG subunit of the cytochrome b6f complex	0	0	1	0	0	0	0	0	0	0	0	0	0	0	0	0	0	0	0	0	0	0	0	0	0	0	0	0	0	0	0	0	0	0	0	0	0	0
3	Other	Unknown function	109920	-0.0742166	Hypothetical protein At3g22680	0	0	1	0	0	0	0	0	0	0	0	0	0	0	0	0	0	0	0	0	0	0	0	0	0	0	0	0	0	0	0	0	0	0	0	0	0	0
5	Processes_IC	Cell cycle, Apoptosis	102829	-0.0742166	Cell division protein ZapA-like	0	1	0	0	0	0	0	0	0	0	0	0	0	0	0	0	0	0	0	0	0	0	0	0	0	0	0	0	0	0	0	0	0	0	0	0	0	0
5	Processes_IC	Proteases	57247	-0.0742166	Bowman-Birk inhibitor, BBI	0	11	0	0	0	0	0	0	0	0	0	0	0	0	0	0	0	0	0	0	0	0	0	0	0	0	0	0	0	0	0	0	0	0	0	0	0	0
3	Other	Unknown function	55826	-0.0766729	YbaK/ProRS associated domain	3	2	2	1	2	4	2	3	1	1	1	0	0	1	1	1	1	0	0	1	1	0	0	0	1	0	1	1	1	1	2	1	1	1	1	1	1	1
1	Information	Translation	56371	-0.0779666	Ribosome inactivating proteins (RIP)	0	36	0	1	0	0	0	0	0	0	0	0	0	0	0	0	0	0	0	0	0	0	0	0	0	0	0	0	0	0	0	0	0	0	0	0	0	0
3	Other	Unknown function	90002	-0.0814173	Hypothetical protein YjiA, C-terminal domain	10	3	3	2	0	0	5	8	0	1	1	0	1	1	1	2	1	2	0	1	1	0	0	1	0	0	0	2	1	1	1	1	1	1	2	1	1	4
2	Metabolism	Other enzymes	53613	-0.0820407	Ribokinase-like	16	20	24	8	5	8	8	12	8	0	4	9	10	11	10	9	9	8	1	7	8	7	6	10	9	13	7	12	11	9	13	5	6	7	7	7	7	6
1	Information	Translation	46589	-0.0824747	tRNA-binding arm	3	5	3	2	2	2	2	4	1	1	2	2	1	2	2	2	2	2	1	2	1	1	1	0	2	2	1	2	4	2	3	0	2	2	2	1	1	2
5	Processes_IC	Proteases	50386	-0.0842861	STI-like	0	1	7	0	0	0	0	0	0	0	0	0	0	0	0	0	0	0	0	0	0	0	0	0	0	0	0	0	0	0	0	0	0	0	0	0	0	0
2	Metabolism	Carbohydrate m/tr	51658	-0.084409	Xylose isomerase-like	1	2	1	1	0	0	4	0	0	1	1	4	6	2	1	1	1	1	1	3	4	2	2	2	1	1	2	2	3	3	4	1	1	1	0	1	1	1
4	Processes_EC	Toxins/defense	57095	-0.0859001	Scorpion toxin-like	0	8	22	0	0	0	0	0	0	0	0	0	1	0	0	0	0	0	0	0	0	0	0	2	2	8	0	0	0	0	0	0	0	0	0	0	0	0
2	Metabolism	Secondary metabolism	48576	-0.088474	Terpenoid synthases	7	76	56	18	3	4	4	10	7	2	2	6	15	5	4	4	4	4	1	16	5	3	3	10	5	5	3	5	6	6	7	5	6	6	5	11	7	8
4	Processes_EC	Toxins/defense	57429	-0.094648	Crambin-like	0	12	4	0	0	0	0	0	0	0	0	0	0	0	0	0	0	0	0	0	0	0	0	0	0	0	0	0	0	0	0	0	0	0	0	0	0	0
2	Metabolism	Other enzymes	89733	-0.0949478	L-sulfolactate dehydrogenase-like	2	0	0	0	0	0	0	1	3	0	0	1	2	0	0	0	0	0	0	0	0	2	2	1	1	3	1	0	1	1	2	0	0	0	0	0	0	0
2	Metabolism	Polysaccharide m/tr	51110	-0.095533	alpha-D-mannose-specific plant lectins	1	133	48	4	0	0	0	0	0	0	0	1	0	0	0	0	0	0	0	0	0	0	0	0	0	0	0	0	1	4	0	0	0	0	0	0	0	0
1	Information	Translation	109998	-0.0962773	TF C-terminus (Pfam 05698)	0	1	1	0	0	0	0	1	0	0	1	0	0	0	0	0	0	0	0	0	0	0	0	0	0	0	0	0	0	0	1	0	0	0	0	0	0	0
2	Metabolism	Energy	51344	-0.0968964	Epsilon subunit of F1F0-ATP synthase N-terminal domain	2	6	2	1	1	1	0	3	0	1	1	1	1	1	1	1	1	1	0	1	1	2	1	1	1	1	0	1	1	1	2	0	1	1	1	1	1	1
1	Information	RNA processing	69065	-0.0970568	RNase III catalytic domain-like (Pfam 00636)	5	13	11	5	7	5	4	2	1	0	0	4	5	4	3	3	4	3	0	4	3	2	2	3	4	4	2	4	4	3	3	3	3	3	3	3	3	3
1	Information	Translation	48013	-0.0972357	NusB-like	1	2	2	0	0	0	0	1	0	0	0	0	0	0	0	0	0	0	0	0	0	0	0	0	1	0	0	0	0	0	1	0	0	0	0	0	0	0
3	Other	Unknown function	56747	-0.0977827	Prim-pol domain	1	1	1	1	1	1	1	2	3	1	1	1	1	1	1	1	1	1	1	1	1	1	2	1	2	1	1	1	2	2	0	1	1	1	1	1	1	1
2	Metabolism	Other enzymes	53901	-0.0982786	Thiolase-like	17	81	35	61	4	6	13	11	8	0	3	18	48	4	5	5	8	7	2	12	12	9	11	11	12	11	8	10	13	10	19	11	10	12	11	13	10	11
3	Other	Unknown function	88946	-0.0996666	Sigma2 domain of RNA polymerase sigma factors	2	10	6	0	0	0	0	9	0	0	0	0	0	0	0	0	0	0	0	0	0	0	0	1	2	0	0	0	0	0	5	0	0	0	0	0	0	0
6	Regulation	Other regulatory function	82679	-0.100666	N-utilization substance G protein NusG, N-terminal domain	0	2	1	0	0	0	0	0	0	0	0	0	0	0	0	0	0	0	0	0	0	0	0	0	0	0	0	0	0	0	0	0	0	0	0	0	0	0
2	Metabolism	Other enzymes	51161	-0.101165	Trimeric LpxA-like enzymes	12	31	26	12	6	7	14	10	16	3	8	11	9	6	4	5	6	7	1	4	5	6	6	6	7	5	3	7	8	9	20	7	6	6	5	7	4	7
3	Other	Unknown function	63707	-0.101397	Ganglioside M2 (gm2) activator	1	1	2	9	0	0	0	0	1	0	0	1	1	1	1	1	0	1	0	1	1	5	6	0	0	1	0	1	1	1	1	0	1	1	1	1	1	1
1	Information	Transcription	64484	-0.101596	beta and beta-prime subunits of DNA dependent RNA-polymerase	10	24	13	6	7	6	8	13	9	6	6	6	5	6	6	6	6	6	6	6	6	6	6	7	7	6	6	7	10	7	8	6	6	6	6	6	7	6
5	Processes_IC	Proteases	55149	-0.101667	Pepsin inhibitor-3	0	0	0	0	0	0	0	0	0	0	0	0	0	0	0	0	0	0	0	0	0	3	3	0	0	0	0	0	0	0	0	0	0	0	0	0	0	0
3	Other	Unknown function	110014	-0.101667	Her-1	0	0	0	0	0	0	0	0	0	0	0	0	0	0	0	0	0	0	0	0	0	1	1	0	0	0	0	0	0	0	0	0	0	0	0	0	0	0
2	Metabolism	Photosynthesis	81483	-0.102506	Bacterial photosystem II reaction centre, L and M subunits	0	9	2	0	0	0	0	1	0	0	0	0	0	0	0	0	0	0	0	0	0	0	0	0	0	0	0	0	0	0	0	0	0	0	0	0	0	0
2	Metabolism	Other enzymes	51998	-0.103572	PFL-like glycyl radical enzymes	4	2	1	2	1	1	3	4	0	1	1	1	1	1	2	2	2	2	1	1	1	1	1	1	2	1	2	1	2	2	4	2	1	1	0	1	1	1
1	Information	DNA replication/repair	48150	-0.103752	DNA-glycosylase	6	22	20	4	3	3	4	6	4	2	3	6	5	4	4	3	3	3	2	4	5	1	1	1	3	2	1	3	4	3	4	3	4	4	4	4	4	4
5	Processes_IC	Proteases	54654	-0.103856	CI-2 family of serine protease inhibitors	0	16	6	0	0	0	0	1	0	0	0	0	0	0	0	0	0	0	0	0	0	0	0	0	0	0	0	0	0	0	0	0	0	0	0	0	0	0
2	Metabolism	Other enzymes	101148	-0.103995	Plant invertase/pectin methylesterase inhibitor	0	73	112	0	0	0	0	0	0	0	0	0	0	0	0	0	0	0	0	0	0	0	0	0	0	0	0	0	0	0	0	0	0	0	0	0	0	0
2	Metabolism	E- transfer	55469	-0.104786	FMN-dependent nitroreductase-like	1	1	1	0	3	2	3	6	5	0	0	1	4	0	2	1	0	0	0	0	1	1	1	2	1	1	0	1	1	1	3	1	1	1	1	1	1	1
1	Information	Translation	101941	-0.104931	NAC domain	0	165	110	1	0	0	0	0	0	0	0	0	0	0	0	0	0	0	0	0	0	0	0	0	0	0	0	0	0	0	0	0	0	0	0	0	0	0
0	General	Small molecule binding	56176	-0.105369	FAD-binding domain	7	54	50	12	2	5	12	8	0	0	0	23	50	2	4	5	5	3	0	15	9	8	8	4	10	7	7	6	8	5	17	6	7	6	8	10	7	7
2	Metabolism	Lipid m/tr	47699	-0.10556	Bifunctional inhibitor/lipid-transfer protein/seed storage 2S albumin	0	141	110	0	0	0	0	0	0	0	0	0	0	0	0	0	0	0	0	0	0	0	0	0	0	0	0	0	0	0	0	0	0	0	0	0	0	0
5	Processes_IC	Proteases	100897	-0.106406	Plant proteinase inhibitors	0	1	1	0	0	0	0	0	0	0	0	0	0	0	0	0	0	0	0	0	0	0	0	0	0	0	0	0	0	0	0	0	0	0	0	0	0	0
1	Information	Transcription	81891	-0.107548	Poly A polymerase C-terminal region-like	2	3	5	2	1	1	2	2	2	1	1	1	1	2	1	1	1	1	1	1	1	1	1	1	1	1	1	1	1	1	3	1	1	1	2	1	1	1
2	Metabolism	Nucleotide m/tr	55831	-0.107658	Thymidylate synthase/dCMP hydroxymethylase	1	2	3	0	1	1	1	1	0	1	1	1	1	1	1	1	1	1	3	1	1	1	1	0	1	1	1	1	0	1	1	1	2	1	0	1	1	1
1	Information	Translation	102735	-0.107883	Trigger factor ribosome-binding domain	1	3	2	0	0	0	0	1	0	0	0	0	0	0	0	0	0	0	0	0	0	0	0	0	0	0	0	0	0	0	1	0	0	0	0	0	0	0
6	Regulation	DNA-binding	56553	-0.10918	Insert subdomain of RNA polymerase alpha subunit	1	10	5	2	2	2	2	4	1	4	4	2	2	2	2	2	2	2	2	2	2	2	2	1	3	2	2	2	1	2	3	2	2	2	2	3	2	2
2	Metabolism	Photosynthesis	54966	-0.111083	RuBisCO, large subunit, small (N-terminal) domain	0	5	1	0	0	0	0	1	0	0	0	0	0	0	0	0	0	0	0	0	0	0	0	0	0	0	0	0	0	0	0	0	0	0	0	0	0	0
2	Metabolism	E- transfer	49441	-0.111083	Cytochrome f, large domain	0	5	1	0	0	0	0	1	0	0	0	0	0	0	0	0	0	0	0	0	0	0	0	0	0	0	0	0	0	0	0	0	0	0	0	0	0	0
2	Metabolism	E- transfer	103431	-0.111083	Cytochrome f subunit of the cytochrome b6f complex, transmembrane anchor	0	5	1	0	0	0	0	1	0	0	0	0	0	0	0	0	0	0	0	0	0	0	0	0	0	0	0	0	0	0	0	0	0	0	0	0	0	0
6	Regulation	Other regulatory function	88659	-0.111432	Sigma3 and sigma4 domains of RNA polymerase sigma factors	1	9	6	0	0	0	0	8	0	0	1	0	0	0	0	0	0	0	0	0	0	0	0	1	2	0	0	0	0	0	4	0	0	0	0	0	0	0
2	Metabolism	Polysaccharide m/tr	51101	-0.11145	Mannose-binding lectins	2	37	48	0	0	0	28	0	0	0	0	2	2	1	1	1	1	1	0	9	0	0	0	0	0	0	0	0	1	1	1	0	2	1	3	6	2	3
3	Other	Unknown function	75471	-0.111662	YhbY-like	1	15	16	0	0	0	0	0	0	0	0	0	0	0	0	0	0	0	0	0	0	0	0	0	0	0	0	0	0	0	0	0	0	0	0	0	0	0
6	Regulation	DNA-binding	64496	-0.113218	DNA-binding domain of intron-encoded endonucleases	2	0	0	0	0	0	0	0	0	0	0	0	0	0	0	0	0	0	0	0	0	0	0	0	0	0	0	0	0	0	0	0	0	0	0	0	0	0
6	Regulation	Signal transduction	55724	-0.113821	Mog1p/PsbP-like	12	19	12	1	1	1	1	1	0	1	1	1	1	1	1	1	1	1	0	1	1	0	0	0	0	0	0	1	0	1	1	0	1	1	2	3	1	1
2	Metabolism	E- transfer	101112	-0.115488	Oxygen-evolving enhancer protein 3,	1	8	5	0	0	0	0	0	0	0	0	0	0	0	0	0	0	0	0	0	0	0	0	0	0	0	0	0	0	0	0	0	0	0	0	0	0	0
2	Metabolism	E- transfer	56524	-0.115681	Sulfite oxidase, middle catalytic domain	2	5	3	1	0	0	2	2	0	0	0	3	3	0	0	0	0	0	0	4	2	1	1	0	1	1	1	0	1	1	1	0	1	1	1	1	1	1
3	Other	Unknown function	49590	-0.115932	PHL pollen allergen	1	74	34	5	0	0	1	0	2	0	0	0	1	0	0	0	0	0	0	0	0	0	0	0	0	0	0	0	0	0	0	0	0	0	0	0	0	0
1	Information	Translation	110324	-0.116714	Ribosomal L27 protein	2	6	3	1	0	0	1	2	0	2	2	1	1	1	1	1	1	1	0	1	1	1	1	1	1	1	0	1	1	1	0	1	1	1	1	1	1	1
2	Metabolism	Nitrogen m/tr	51182	-0.118206	RmlC-like cupins	14	102	61	24	5	4	11	12	2	1	1	15	28	3	3	4	9	11	0	24	9	9	9	3	5	4	3	5	8	8	14	5	8	9	10	9	7	12
1	Information	Translation	48300	-0.118453	Ribosomal protein L7/12, oligomerisation (N-terminal) domain	2	3	5	1	0	0	2	1	0	1	1	1	1	1	1	1	1	1	0	1	1	1	1	1	1	1	0	1	1	1	0	0	1	1	0	2	1	1
2	Metabolism	Photosynthesis	51649	-0.119612	RuBisCo, C-terminal domain	0	5	2	0	0	0	0	1	0	0	0	0	0	0	0	0	0	0	0	0	0	0	0	0	0	0	0	0	0	0	0	0	0	0	0	0	0	0
6	Regulation	DNA-binding	47823	-0.122828	lambda integrase-like, N-terminal domain	4	0	0	22	0	0	0	0	0	0	0	0	0	0	0	0	0	0	0	4	0	0	0	0	1	0	0	4	0	0	1	1	0	0	0	0	0	0
3	Other	Unknown function	63418	-0.124502	MurE/MurF N-terminal domain	1	1	1	0	0	0	0	0	0	0	0	0	0	0	0	0	0	0	0	0	0	0	0	0	1	0	0	0	0	0	0	0	0	0	0	0	0	0
4	Processes_EC	Toxins/defense	48647	-0.125513	Fungal elicitin	0	0	0	0	0	0	41	0	0	0	0	0	0	0	0	0	0	0	0	0	0	0	0	0	0	0	0	0	0	0	0	0	0	0	0	0	0	0
4	Processes_EC	Toxins/defense	55056	-0.125513	Killer toxin KP6 alpha-subunit	0	0	0	0	0	0	0	0	0	1	0	0	0	0	0	0	0	0	0	0	0	0	0	0	0	0	0	0	0	0	0	0	0	0	0	0	0	0
1	Information	DNA replication/repair	103084	-0.125513	Holliday junction resolvase RusA	0	0	0	0	0	0	0	1	0	0	0	0	0	0	0	0	0	0	0	0	0	0	0	0	0	0	0	0	0	0	0	0	0	0	0	0	0	0
3	Other	Unknown function	89162	-0.125513	Gametocyte protein Pfg27	0	0	0	0	0	0	0	0	0	0	2	0	0	0	0	0	0	0	0	0	0	0	0	0	0	0	0	0	0	0	0	0	0	0	0	0	0	0
2	Metabolism	Other enzymes	64288	-0.125513	Chorismate lyase	0	0	0	0	0	0	1	0	0	0	0	0	0	0	0	0	0	0	0	0	0	0	0	0	0	0	0	0	0	0	0	0	0	0	0	0	0	0
2	Metabolism	Cell envelope m/tr	82910	-0.125513	Apical membrane antigen 1	0	0	0	0	0	0	0	0	0	0	1	0	0	0	0	0	0	0	0	0	0	0	0	0	0	0	0	0	0	0	0	0	0	0	0	0	0	0
2	Metabolism	Energy	74778	-0.125513	Aconitase B, N-terminal domain	0	0	0	0	0	0	0	1	0	0	0	0	0	0	0	0	0	0	0	0	0	0	0	0	0	0	0	0	0	0	0	0	0	0	0	0	0	0
1	Information	DNA replication/repair	56349	-0.126354	DNA breaking-rejoining enzymes	16	1	2	29	2	2	18	2	1	1	2	1	2	1	1	1	1	2	0	8	1	31	1	2	5	1	1	9	3	3	8	3	1	2	3	2	2	2
1	Information	DNA replication/repair	56731	-0.127389	DNA primase core	1	1	2	1	0	0	2	2	0	1	1	0	0	0	0	0	0	0	0	0	0	0	0	1	0	0	0	0	0	0	2	0	0	1	0	0	0	0
1	Information	Translation	54980	-0.129521	EF-G C-terminal domain-like	8	13	11	9	8	8	8	12	5	7	8	6	7	7	7	6	6	7	3	7	6	7	7	8	7	5	8	10	7	6	9	6	7	5	6	7	7	6
1	Information	Translation	69075	-0.129601	Glutamyl tRNA-reductase dimerization domain	0	1	3	0	0	0	0	1	0	0	0	0	0	0	0	0	0	0	0	0	0	0	0	0	0	0	0	0	0	0	0	0	0	0	0	0	0	0
2	Metabolism	Cell envelope m/tr	101751	-0.131594	Hydrophobin II, HfbII	0	0	0	0	0	0	0	0	0	0	0	1	0	0	0	0	0	0	0	0	0	0	0	0	0	0	0	0	0	0	0	0	0	0	0	0	0	0
2	Metabolism	Carbohydrate m/tr	49384	-0.132427	Carbohydrate-binding domain	0	0	0	31	0	0	0	0	0	0	0	0	0	0	0	0	0	0	0	0	0	0	0	0	0	0	1	0	0	0	0	0	0	0	0	0	0	0
1	Information	Transcription	55287	-0.132831	RPB5-like RNA polymerase subunit	1	5	6	1	2	2	1	1	2	1	1	1	1	1	1	1	1	1	1	1	1	1	1	2	1	1	1	2	1	1	1	1	1	1	1	1	1	1
1	Information	Transcription	53036	-0.132831	Eukaryotic RPB5 N-terminal domain	1	5	6	1	2	2	1	1	2	1	1	1	1	1	1	1	1	1	1	1	1	1	1	2	1	1	1	2	1	1	1	1	1	1	1	1	1	1
2	Metabolism	Coenzyme m/tr	63862	-0.13368	Thiamin pyrophosphokinase, substrate-binding domain	1	2	2	1	1	1	1	1	1	0	1	1	1	1	1	1	1	1	0	1	1	1	1	0	1	1	1	1	1	0	1	1	0	1	1	1	1	1
2	Metabolism	Nucleotide m/tr	69796	-0.133974	Thymidylate synthase-complementing protein Thy1	0	0	0	1	0	0	0	0	0	0	0	0	0	0	0	0	0	0	0	0	0	0	0	0	0	0	0	0	0	0	0	0	0	0	0	0	0	0
3	Other	Viral proteins	50176	-0.133974	N-terminal domains of the minor coat protein g3p	0	0	0	0	0	0	0	0	1	0	0	0	0	0	0	0	0	0	0	0	0	0	0	0	0	0	0	0	0	0	0	0	0	0	0	0	0	0
3	Other	Unknown function	103032	-0.133974	Hypothetical protein YwqG	0	0	0	0	0	0	0	0	2	0	0	0	0	0	0	0	0	0	0	0	0	0	0	0	0	0	0	0	0	0	0	0	0	0	0	0	0	0
3	Other	Viral proteins	49749	-0.133974	Group II dsDNA viruses VP	0	0	0	1	0	0	0	0	0	0	0	0	0	0	0	0	0	0	0	0	0	0	0	0	0	0	0	0	0	0	0	0	0	0	0	0	0	0
4	Processes_EC	Toxins/defense	56849	-0.133974	delta-Endotoxin (insectocide), N-terminal domain	0	0	0	14	0	0	0	0	0	0	0	0	0	0	0	0	0	0	0	0	0	0	0	0	0	0	0	0	0	0	0	0	0	0	0	0	0	0
3	Other	Unknown function	102522	-0.133974	Bacterial fluorinating enzyme, N-terminal domain	0	0	0	0	0	0	0	0	1	0	0	0	0	0	0	0	0	0	0	0	0	0	0	0	0	0	0	0	0	0	0	0	0	0	0	0	0	0
3	Other	Unknown function	101852	-0.133974	Bacterial fluorinating enzyme, C-terminal domain	0	0	0	0	0	0	0	0	1	0	0	0	0	0	0	0	0	0	0	0	0	0	0	0	0	0	0	0	0	0	0	0	0	0	0	0	0	0
3	Other	Unknown function	103247	-0.134767	TT1751-like	0	0	0	0	0	0	0	0	0	0	0	0	0	0	0	0	0	0	0	1	0	0	0	0	0	0	0	0	0	0	0	0	0	0	0	0	0	0
2	Metabolism	Carbohydrate m/tr	89372	-0.134767	Fucose-specific lectin	0	0	0	0	0	0	0	0	0	0	0	0	0	0	0	0	0	0	0	8	0	0	0	0	0	0	0	0	0	0	0	0	0	0	0	0	0	0
2	Metabolism	Polysaccharide m/tr	51055	-0.134767	Carbohydrate binding domain	0	0	0	0	0	0	0	0	0	0	0	0	0	0	0	0	0	0	0	2	0	0	0	0	0	0	0	0	0	0	0	0	0	0	0	0	0	0
2	Metabolism	Coenzyme m/tr	82093	-0.135328	Heme chaperone CcmE	0	1	1	1	0	0	0	0	0	0	0	0	0	0	0	0	0	0	0	0	0	0	0	0	1	0	0	0	0	0	0	0	0	0	0	0	0	0
6	Regulation	RNA binding, m/tr	89124	-0.137188	Nop domain	4	8	7	3	4	4	4	3	3	3	3	3	3	3	3	3	3	3	3	3	3	3	3	3	3	3	3	4	3	3	2	3	3	3	4	3	3	3
6	Regulation	DNA-binding	47598	-0.138205	Ribbon-helix-helix	0	0	0	0	0	0	0	0	0	0	0	0	0	0	0	0	1	0	0	0	0	0	0	0	0	0	0	0	0	0	0	0	0	0	0	0	0	0
5	Processes_IC	Proteases	48686	-0.138205	Proteinase A inhibitor IA3	0	0	0	0	0	0	0	0	0	0	0	0	0	0	1	0	0	0	0	0	0	0	0	0	0	0	0	0	0	0	0	0	0	0	0	0	0	0
1	Information	Translation	64263	-0.138211	Prokaryotic ribosomal protein L17	2	4	3	1	1	1	1	2	0	2	2	1	1	1	1	1	1	1	0	1	1	1	1	1	1	1	1	1	1	1	1	1	1	1	1	1	1	1
0	General	Protein interaction	81382	-0.139836	Skp1 dimerisation domain-like	1	29	21	4	3	2	3	5	5	1	1	1	1	1	1	1	1	1	1	1	1	24	22	1	1	8	1	1	2	1	1	1	3	3	1	1	3	3
2	Metabolism	Other enzymes	75304	-0.141453	Amidase signature (AS) enzymes	5	24	7	2	2	2	2	1	0	1	1	8	18	4	3	4	4	10	0	13	7	9	8	5	5	6	3	4	4	3	5	7	3	4	3	2	4	4
5	Processes_IC	Proteases	56300	-0.141586	Metallo-dependent phosphatases	35	71	70	37	34	40	70	44	71	12	18	32	30	22	21	19	26	33	6	25	24	68	70	25	36	34	21	34	40	35	30	24	29	31	25	32	28	30
2	Metabolism	Other enzymes	89000	-0.142069	post-HMGL domain-like	0	0	0	0	0	0	1	3	1	0	0	2	2	2	4	3	3	2	0	2	2	1	1	1	1	1	1	2	1	1	2	0	1	1	1	1	1	1
5	Processes_IC	Protein modification	64397	-0.143044	Hsp33 domain	1	0	0	1	0	0	1	1	0	0	0	0	0	0	0	0	0	0	0	0	0	0	0	0	0	0	0	0	0	0	1	0	0	0	0	0	0	0
2	Metabolism	Nucleotide m/tr	52402	-0.143455	Adenine nucleotide alpha hydrolases-like	24	80	64	22	10	11	19	19	6	6	10	14	14	16	14	12	17	15	3	16	16	13	13	9	13	13	15	12	17	14	18	7	13	12	10	13	12	12
1	Information	Translation	50715	-0.14392	Ribosomal protein L25-like	2	6	5	3	2	2	3	4	2	3	3	2	2	2	2	2	2	2	2	2	2	2	2	2	4	2	2	2	2	2	4	2	2	2	2	2	2	2
2	Metabolism	Photosynthesis	55239	-0.144208	RuBisCO, small subunit	2	9	4	0	0	0	0	2	0	0	0	0	0	0	0	0	0	0	0	0	0	0	0	0	0	0	0	0	0	0	0	0	0	0	0	0	0	0
1	Information	Transcription	55257	-0.144481	RBP11-like subunits of RNA polymerase	3	13	7	4	4	4	6	7	4	6	5	4	4	4	4	4	4	4	4	4	4	4	4	1	5	4	2	5	4	3	4	3	4	4	4	5	5	4
1	Information	Translation	53032	-0.147366	tRNA-intron endonuclease catalytic domain-like	2	3	2	3	2	1	0	0	5	1	2	2	2	2	2	2	2	2	1	1	1	2	2	0	2	1	0	0	2	1	1	1	2	2	2	2	1	2
3	Other	Unknown function	103612	-0.150741	SBT domain	16	22	16	0	0	0	0	0	0	0	0	0	0	0	0	0	0	0	0	0	0	0	0	0	0	0	0	0	0	0	0	0	0	0	0	0	0	0
2	Metabolism	Other enzymes	57798	-0.151816	Casein kinase II beta subunit	1	4	4	1	1	1	3	2	5	2	2	2	2	2	2	2	3	2	1	2	2	1	1	1	1	16	1	1	4	2	0	0	1	1	1	1	1	1
2	Metabolism	Polysaccharide m/tr	51126	-0.152579	Pectin lyase-like	24	114	163	35	5	4	73	1	4	0	2	12	34	0	1	0	0	0	0	9	4	6	3	1	3	1	5	10	6	5	10	3	7	6	6	7	5	5
1	Information	DNA replication/repair	56726	-0.152664	DNA topoisomerase IV, alpha subunit	2	7	3	0	2	2	0	3	2	2	1	1	1	1	1	1	1	1	1	1	0	1	1	1	1	1	1	1	1	1	1	1	1	1	1	1	1	1
2	Metabolism	E- transfer	103441	-0.15532	PetM subunit of the cytochrome b6f complex	1	1	1	0	0	0	0	0	0	0	0	0	0	0	0	0	0	0	0	0	0	0	0	0	0	0	0	0	0	0	0	0	0	0	0	0	0	0
3	Other	Unknown function	103256	-0.156031	Hypothetical protein TM0160	4	4	3	0	0	0	0	0	0	0	0	0	0	0	0	0	0	0	0	0	0	0	0	0	0	0	0	0	0	0	0	0	0	0	0	0	0	0
5	Processes_IC	Protein modification	69635	-0.160066	Type III secretory system chaperone	0	0	0	0	1	3	0	0	0	0	0	0	0	0	0	0	0	0	0	0	0	0	0	0	0	0	0	0	0	0	0	0	0	0	0	0	0	0
5	Processes_IC	Cell motility	54529	-0.162026	Acidic mitochondrial matrix protein p32	2	11	11	1	6	5	0	1	0	1	1	1	1	2	1	1	1	1	0	1	1	1	1	1	1	1	1	1	1	1	1	1	1	1	1	1	1	1
5	Processes_IC	Protein modification	50129	-0.163626	GroES-like	24	75	46	63	7	13	52	24	5	1	2	33	82	13	22	18	27	21	0	58	25	14	14	12	20	12	14	16	20	18	24	16	20	20	20	25	21	23
2	Metabolism	Photosynthesis	81558	-0.165539	Photosystem I subunits PsaA/PsaB	2	11	4	0	0	0	0	7	0	0	0	0	0	0	0	0	0	0	0	0	0	0	0	0	0	0	0	0	0	0	0	0	0	0	0	0	0	0
6	Regulation	Signal transduction	47364	-0.166182	Domain of the SRP/SRP receptor G-proteins	3	4	6	2	2	2	2	4	4	1	1	2	2	2	1	1	1	2	1	2	2	2	2	3	3	2	1	2	2	2	1	2	2	2	2	2	1	1
4	Processes_EC	Toxins/defense	49870	-0.16743	Osmotin, thaumatin-like protein	1	44	24	2	0	0	10	0	0	0	0	1	0	0	0	0	0	0	0	4	1	6	7	0	0	0	0	0	0	0	0	0	0	0	0	0	0	0
6	Regulation	RNA binding, m/tr	103642	-0.167642	Sec-C motif	0	1	1	1	0	0	0	0	0	0	0	0	0	0	0	0	0	0	0	0	0	0	0	0	0	0	0	0	0	0	0	0	0	0	0	0	0	0
1	Information	DNA replication/repair	55271	-0.167846	DNA repair protein MutS, domain I	1	4	4	4	2	2	1	2	1	2	2	3	3	3	3	3	3	3	1	3	3	1	1	1	1	1	1	2	4	2	3	2	2	2	2	2	1	2
2	Metabolism	Amino acids m/tr	53633	-0.16914	Carbamate kinase-like	8	19	13	3	0	1	7	13	1	0	0	3	3	3	4	3	3	4	0	3	3	1	1	1	3	1	1	3	3	3	8	1	2	1	2	2	1	2
3	Other	Viral proteins	51322	-0.172672	Cyanovirin-N	0	0	0	0	0	0	0	0	0	0	0	5	2	0	0	0	0	0	0	0	0	0	0	0	0	0	0	0	0	0	0	0	0	0	0	0	0	0
2	Metabolism	Secondary metabolism	52507	-0.173056	Homo-oligomeric flavin-containing Cys decarboxylases, HFCD	1	1	2	1	1	1	1	1	1	1	1	2	3	1	4	2	3	2	0	0	1	1	1	1	1	1	0	2	1	1	2	1	1	1	1	1	1	1
1	Information	Transcription	52156	-0.175298	Initiation factor IF2/eIF5b, domain 3	3	5	7	2	2	2	3	3	1	3	3	2	1	2	2	2	2	2	1	2	2	2	2	1	2	2	1	1	2	1	2	2	1	3	3	2	1	2
2	Metabolism	Redox	50090	-0.175655	Electron transport accessory proteins	2	4	4	0	0	0	0	2	0	0	0	0	0	0	0	0	0	0	0	0	0	0	0	0	0	0	0	0	0	0	0	0	0	0	0	0	0	0
5	Processes_IC	Proteases	49772	-0.176268	Ecotin, trypsin inhibitor	0	0	0	0	2	3	0	0	0	0	0	0	0	0	0	0	0	0	0	0	0	0	0	0	0	0	0	0	0	0	0	0	0	0	0	0	0	0
3	Other	Unknown function	101601	-0.1766	Unnamed hypothetical protein	0	0	0	0	17	25	0	0	0	0	0	0	0	0	0	0	0	0	0	0	0	0	0	0	0	0	0	0	0	0	0	0	0	0	0	0	0	0
1	Information	Translation	55653	-0.17927	Ribosomal protein L9 C-domain	1	2	2	1	0	0	1	1	0	0	0	0	0	0	0	0	0	0	0	0	0	0	0	0	0	0	0	0	0	0	1	0	0	0	0	0	0	0
2	Metabolism	Photosynthesis	81536	-0.18078	Subunit III of photosystem I reaction centre, PsaF	1	2	1	0	0	0	0	1	0	0	0	0	0	0	0	0	0	0	0	0	0	0	0	0	0	0	0	0	0	0	0	0	0	0	0	0	0	0
1	Information	Translation	46992	-0.18078	Ribosomal protein S20	1	2	1	0	0	0	0	1	0	0	0	0	0	0	0	0	0	0	0	0	0	0	0	0	0	0	0	0	0	0	0	0	0	0	0	0	0	0
2	Metabolism	Photosynthesis	64234	-0.18078	Photosystem I subunit PsaD	1	1	2	0	0	0	0	1	0	0	0	0	0	0	0	0	0	0	0	0	0	0	0	0	0	0	0	0	0	0	0	0	0	0	0	0	0	0
2	Metabolism	Transferases	52317	-0.181209	Class I glutamine amidotransferase-like	17	34	34	15	6	6	18	18	11	5	5	19	18	20	18	12	12	13	2	16	14	6	6	9	8	9	8	12	13	13	20	10	9	10	10	10	9	10
2	Metabolism	Other enzymes	50956	-0.18431	Thermostable phytase (3-phytase)	0	0	0	0	1	0	0	0	0	0	0	0	1	0	0	0	0	0	0	0	0	0	0	0	0	0	0	0	0	0	0	0	0	0	0	0	0	0
1	Information	DNA replication/repair	47807	-0.185189	5' to 3' exonuclease, C-terminal subdomain	3	8	7	3	4	4	4	7	5	5	5	4	4	4	4	4	3	3	3	6	5	4	4	1	4	4	3	3	4	4	7	3	4	4	3	4	3	4
1	Information	DNA replication/repair	57884	-0.185893	Ada DNA repair protein, N-terminal domain (N-Ada 10)	0	0	0	0	0	0	0	0	0	0	0	0	1	0	0	0	2	1	0	0	0	0	0	1	1	0	0	0	0	0	0	0	0	0	0	0	0	0
2	Metabolism	Other enzymes	53244	-0.18615	MurD-like peptide ligases, peptide-binding domain	2	3	5	1	1	1	2	1	0	0	1	3	2	2	3	2	2	2	0	2	2	1	1	0	2	1	2	2	1	1	4	1	1	1	0	1	1	1
5	Processes_IC	Protein modification	81767	-0.187086	Pre-protein crosslinking domain of SecA	2	2	2	0	0	0	0	1	0	0	0	0	0	0	0	0	0	0	0	0	0	0	0	0	0	0	0	0	0	0	0	0	0	0	0	0	0	0
5	Processes_IC	Protein modification	81886	-0.187086	Helical scaffold and wing domains of SecA	2	2	2	0	0	0	0	1	0	0	0	0	0	0	0	0	0	0	0	0	0	0	0	0	0	0	0	0	0	0	0	0	0	0	0	0	0	0
2	Metabolism	Coenzyme m/tr	48230	-0.187482	Chondroitin AC/alginate lyase	0	0	0	0	0	0	0	0	0	0	0	0	2	0	0	0	0	0	0	3	0	0	0	0	0	0	0	0	0	0	0	0	0	0	0	0	0	0
5	Processes_IC	Proteases	50960	-0.187901	TolB, C-terminal domain	3	15	5	2	2	1	3	5	1	0	0	4	4	0	0	1	4	2	0	7	2	4	2	1	3	1	1	4	3	0	4	1	1	0	3	0	1	1
5	Processes_IC	Transport	82861	-0.189898	Mechanosensitive channel protein MscS (YggB), transmembrane region	4	3	1	0	1	1	0	0	0	0	0	0	0	0	0	0	0	0	0	0	0	0	0	0	1	0	0	0	0	0	0	0	0	0	0	0	0	0
6	Regulation	Kinases/phosphatases	49363	-0.189932	Purple acid phosphatase, N-terminal domain	4	24	20	8	0	0	15	1	0	0	0	2	2	0	0	0	0	2	0	0	1	5	7	1	1	1	0	1	1	1	1	0	1	1	0	1	1	1
2	Metabolism	Polysaccharide m/tr	51989	-0.193138	Cellulases	0	0	0	0	0	0	8	0	0	0	0	3	2	0	0	0	0	0	0	1	0	0	0	0	0	0	2	0	0	0	0	0	0	0	0	0	0	0
2	Metabolism	Other enzymes	56634	-0.195533	Heme-dependent catalases	1	7	3	2	0	0	5	0	0	0	0	3	4	1	2	2	1	3	0	5	0	2	3	2	1	2	1	1	1	1	2	2	1	1	0	1	1	1
1	Information	DNA replication/repair	54752	-0.197184	RecA protein, C-terminal domain	0	3	2	1	0	0	1	1	0	0	0	0	0	0	0	0	0	0	0	0	0	0	0	0	0	0	0	0	0	0	0	0	0	0	0	0	0	0
1	Information	Translation	69754	-0.201942	Ribosome binding protein Y (YfiA homologue)	1	1	1	0	0	0	0	1	0	0	0	0	0	0	0	0	0	0	0	0	0	0	0	0	0	0	0	0	0	0	0	0	0	0	0	0	0	0
2	Metabolism	Photosynthesis	81568	-0.201942	Photosystem I reaction center subunit XI, PsaL	1	1	1	0	0	0	0	1	0	0	0	0	0	0	0	0	0	0	0	0	0	0	0	0	0	0	0	0	0	0	0	0	0	0	0	0	0	0
6	Regulation	DNA-binding	110849	-0.201942	ParB/Sulfiredoxin	1	1	1	0	0	0	1	0	0	0	0	0	0	0	0	0	0	0	0	0	0	0	0	0	0	0	0	0	0	0	0	0	0	0	0	0	0	0
2	Metabolism	E- transfer	57662	-0.201942	Ferredoxin thioredoxin reductase (FTR), catalytic beta chain	1	1	1	0	0	0	0	1	0	0	0	0	0	0	0	0	0	0	0	0	0	0	0	0	0	0	0	0	0	0	0	0	0	0	0	0	0	0
2	Metabolism	Amino acids m/tr	53686	-0.202039	Tryptophan synthase beta subunit-like PLP-dependent enzymes	13	28	20	5	2	4	15	13	11	0	0	11	15	7	7	8	8	9	0	10	10	11	13	3	2	2	9	6	7	7	10	7	6	6	5	6	6	6
2	Metabolism	Secondary metabolism	57016	-0.202159	Plant lectins/antimicrobial peptides	2	10	9	0	0	0	0	4	0	0	0	0	7	0	0	0	0	0	0	0	0	0	0	0	0	0	0	0	0	0	0	0	0	0	0	0	0	0
2	Metabolism	Other enzymes	102198	-0.20248	Putative cyclase	0	4	3	0	0	2	0	0	0	0	0	0	4	0	0	0	0	0	0	3	1	0	0	0	0	0	0	0	0	0	2	0	0	0	0	0	0	0
2	Metabolism	Other enzymes	102405	-0.203397	Putative lysine decarboxylase	3	19	10	1	2	4	0	1	0	0	1	1	2	0	1	0	1	1	0	1	1	0	0	0	0	0	0	0	0	0	2	0	0	0	0	0	0	0
0	General	Small molecule binding	47212	-0.205194	FKBP12-rapamycin-binding domain of FKBP-rapamycin-associated protein (FRAP)	0	1	1	1	3	3	2	1	2	0	0	1	1	2	2	1	1	1	0	1	1	0	1	1	1	1	1	0	1	1	1	1	1	0	1	1	1	1
2	Metabolism	E- transfer	103511	-0.206172	Chlorophyll a-b binding protein	43	37	33	0	0	0	0	48	0	0	0	0	0	0	0	0	0	0	0	0	0	0	0	0	0	0	0	0	0	0	0	0	0	0	0	0	0	0
0	General	Small molecule binding	51971	-0.207863	Nucleotide-binding domain	14	7	8	5	6	6	4	9	2	1	3	10	9	5	3	8	9	8	2	11	11	8	9	5	6	6	6	7	6	4	8	5	7	4	5	4	6	5
2	Metabolism	Energy	51621	-0.208502	Phosphoenolpyruvate/pyruvate domain	15	34	27	6	3	5	22	15	7	2	3	7	14	3	5	4	3	4	1	8	6	4	5	2	5	4	1	4	4	4	13	2	2	3	8	6	4	4
2	Metabolism	Transferases	56752	-0.209033	D-aminoacid aminotransferase-like PLP-dependent enzymes	4	15	11	1	3	2	4	6	1	0	1	4	7	2	3	2	3	3	0	2	4	2	2	2	1	1	1	1	2	2	2	1	2	3	2	2	2	2
2	Metabolism	Coenzyme m/tr	51717	-0.21118	Dihydropteroate synthetase-like	5	2	3	2	0	1	3	3	0	1	2	3	3	1	2	1	1	1	0	1	1	1	1	0	2	0	1	1	2	1	3	1	1	1	1	0	1	1
2	Metabolism	Polysaccharide m/tr	50685	-0.213989	Barwin-like endoglucanases	10	74	37	12	0	0	14	0	3	0	0	4	3	0	0	0	1	1	0	11	15	0	0	0	0	0	0	0	0	0	0	0	0	0	0	0	0	0
3	Other	Unknown function	55298	-0.215531	YjgF-like	3	2	2	3	0	1	3	6	1	0	0	3	12	3	3	4	2	2	0	4	2	1	1	2	3	2	1	2	2	3	2	2	2	2	1	1	1	1
4	Processes_EC	Cell adhesion	49401	-0.217105	Bacterial adhesins	0	0	0	0	0	0	0	0	0	0	0	0	0	0	1	1	10	9	0	0	0	0	0	0	1	0	0	0	0	0	0	0	0	0	0	0	0	0
5	Processes_IC	Proteases	53623	-0.218642	MurD-like peptide ligases, catalytic domain	3	4	5	1	1	1	2	2	0	1	1	3	2	2	3	2	2	2	0	2	2	1	1	1	2	2	2	2	2	1	4	1	1	1	0	1	1	1
5	Processes_IC	Transport	101960	-0.219845	Stabilizer of iron transporter SufD	3	2	3	0	0	0	0	2	0	0	1	0	0	0	0	0	0	0	0	0	0	0	0	0	0	0	0	0	0	0	0	0	0	0	0	0	0	0
3	Other	Unknown function	47336	-0.220106	ACP-like	6	10	8	4	1	1	4	3	0	1	2	10	46	2	2	2	3	3	0	9	11	3	5	1	2	2	1	3	5	1	3	1	3	3	2	2	1	2
2	Metabolism	Amino acids m/tr	55904	-0.221244	Ornithine decarboxylase C-terminal domain	1	0	0	0	0	0	0	0	1	0	1	0	0	0	0	0	0	0	0	0	0	0	0	0	0	0	0	0	0	0	0	0	0	0	0	0	0	0
1	Information	DNA replication/repair	56091	-0.221835	DNA ligase/mRNA capping enzyme, catalytic domain	5	6	8	6	8	8	8	3	3	3	2	7	5	4	3	3	3	3	2	6	6	5	4	3	3	4	4	1	5	4	4	4	4	4	4	4	4	4
1	Information	RNA processing	55895	-0.223503	Ribonuclease Rh-like	2	8	5	2	0	0	5	1	6	0	0	1	3	0	1	1	3	2	0	2	2	1	1	1	1	1	1	1	1	1	1	1	1	0	2	1	1	1
2	Metabolism	Polysaccharide m/tr	57180	-0.224798	Cellulose-binding domain	0	0	0	0	0	0	3	0	0	0	0	19	6	1	0	0	0	0	0	28	0	0	0	0	0	0	0	0	0	0	0	0	0	0	0	0	0	0
6	Regulation	Signal transduction	47226	-0.229271	Histidine-containing phosphotransfer domain, HPT domain	1	5	7	1	0	0	3	0	0	0	0	1	1	1	1	1	1	1	0	1	1	0	0	0	2	0	0	0	0	0	3	0	0	0	0	0	0	0
6	Regulation	Other regulatory function	82784	-0.229447	OsmC-like	0	0	0	2	2	2	0	1	0	0	0	0	0	0	0	0	0	0	0	1	0	0	0	0	0	0	0	0	0	0	1	0	0	0	0	0	0	0
6	Regulation	RNA binding, m/tr	55174	-0.23115	Alpha-L RNA-binding motif	9	11	10	7	4	4	5	9	7	3	5	3	4	5	5	4	4	3	3	3	4	2	3	3	5	3	3	2	2	3	7	3	4	3	5	3	4	5
2	Metabolism	Amino acids m/tr	53774	-0.234559	Glutaminase/Asparaginase	2	0	0	1	0	2	1	2	4	0	0	1	2	4	7	1	1	0	0	1	1	1	1	0	1	2	0	0	0	1	1	1	1	1	1	0	1	1
2	Metabolism	Redox	56796	-0.241013	Dehydroquinate synthase-like	4	1	1	3	0	2	2	3	21	0	0	2	5	3	2	2	1	2	0	5	4	1	1	2	2	1	1	1	1	0	3	2	1	1	1	1	1	1
2	Metabolism	Other enzymes	52499	-0.241464	Isochorismatase-like hydrolases	6	4	4	9	2	5	6	6	1	0	1	2	8	1	1	1	3	1	0	10	1	3	3	4	2	3	3	2	1	1	4	1	2	2	2	3	2	2
6	Regulation	Signal transduction	102741	-0.242774	Obg GTP-binding protein C-terminal domain	1	1	1	0	0	0	0	0	0	1	1	0	0	0	0	0	0	0	0	0	0	0	0	0	0	0	0	0	0	0	0	0	0	0	0	0	0	0
2	Metabolism	Other enzymes	47571	-0.245745	Cloroperoxidase	0	0	0	0	0	0	10	0	0	0	0	1	5	0	0	0	0	0	0	3	3	0	0	0	0	0	0	0	0	0	0	0	0	0	0	0	0	0
3	Other	Unknown function	89975	-0.246122	Hypothetical protein Yml108w	0	0	0	0	0	0	0	0	0	0	0	0	0	0	1	1	1	0	0	0	0	0	0	0	0	0	0	0	0	0	0	0	0	0	0	0	0	0
3	Other	Unknown function	54285	-0.251057	MoaD/ThiS	1	2	1	2	1	1	0	1	1	1	1	2	1	1	1	1	1	0	1	2	2	0	1	2	2	1	0	0	0	0	1	0	0	2	1	1	1	1
2	Metabolism	Other enzymes	69765	-0.254045	2C-methyl-D-erythritol 2,4-cyclodiphosphate synthase IspF	1	1	1	0	0	0	0	1	0	1	1	0	0	0	0	0	0	0	0	0	0	0	0	1	0	0	0	0	0	0	0	0	0	0	0	0	0	0
3	Other	Unknown function	82607	-0.25743	YbaB-like	1	1	2	0	1	2	0	1	0	0	0	0	0	0	0	0	0	0	0	0	0	0	0	0	0	0	0	0	0	0	0	0	0	0	0	0	0	0
2	Metabolism	Other enzymes	110738	-0.258224	Glycerate kinase I (Pfam 02595)	0	0	0	1	0	1	0	0	2	0	0	0	1	0	0	0	0	0	0	0	0	0	0	0	0	0	0	0	0	0	0	0	0	0	0	0	0	0
2	Metabolism	Other enzymes	102110	-0.259865	(2r)-phospho-3-sulfolactate synthase ComA	0	1	1	0	0	0	0	0	1	0	0	0	1	0	0	0	0	0	0	1	0	0	0	0	0	0	0	0	0	0	0	0	0	0	0	0	0	0
1	Information	DNA replication/repair	53933	-0.260296	Microbial ribonucleases	0	0	0	0	0	0	0	0	0	0	0	1	2	0	0	0	0	0	0	1	1	0	0	0	0	0	0	0	0	0	0	0	0	0	0	0	0	0
2	Metabolism	Other enzymes	51679	-0.260609	Bacterial luciferase-like	0	0	0	0	0	0	0	0	0	0	0	5	6	0	0	2	2	6	0	0	1	0	0	0	0	0	0	0	0	0	2	0	0	0	0	0	0	0
1	Information	DNA replication/repair	55608	-0.266305	Homing endonucleases	0	0	0	6	0	0	0	0	0	0	0	0	2	2	8	2	0	0	0	0	0	0	0	0	0	0	0	0	0	0	0	0	0	0	0	0	0	0
3	Other	Unknown function	49344	-0.270034	CBD9-like	0	1	0	1	0	0	3	0	0	0	0	8	5	0	0	0	0	0	0	3	1	6	4	0	0	1	3	1	0	0	0	0	0	0	0	0	0	0
6	Regulation	Kinases/phosphatases	52009	-0.270955	Phosphohistidine domain	2	4	1	0	1	1	2	2	3	0	0	0	1	0	0	0	0	0	0	0	0	1	1	0	0	0	0	0	0	0	2	0	0	0	0	0	0	0
5	Processes_IC	Transport	82215	-0.271194	C-terminal autoproteolytic domain of nucleoporin nup98	1	5	3	1	1	1	2	1	2	1	0	1	1	1	3	2	2	2	1	1	1	1	1	1	1	1	0	0	1	1	1	1	1	1	1	1	1	1
2	Metabolism	Redox	49482	-0.273418	Aromatic compound dioxygenase	1	1	0	0	0	0	15	0	0	0	0	4	12	0	0	0	3	0	0	4	3	0	0	0	0	0	0	0	0	0	1	0	0	0	0	0	0	0
2	Metabolism	Coenzyme m/tr	50475	-0.275801	FMN-binding split barrel	8	6	7	1	1	0	5	5	3	0	0	6	9	4	4	4	5	6	0	8	4	2	1	5	2	4	2	2	1	3	5	0	2	3	1	3	3	3
3	Other	Unknown function	89895	-0.276416	FYSH domain	1	2	1	1	1	1	1	1	2	0	1	2	3	2	2	2	2	2	1	2	2	1	1	1	1	1	1	1	1	0	1	1	1	1	2	2	1	1
6	Regulation	Signal transduction	52172	-0.278125	CheY-like	15	47	42	21	1	0	6	9	0	0	0	14	19	6	4	4	7	7	1	10	11	0	0	1	7	0	0	0	0	0	25	0	0	0	0	0	0	0
2	Metabolism	Amino acids m/tr	52304	-0.279657	Type II 3-dehydroquinate dehydratase	0	0	0	0	0	0	0	0	0	0	0	1	1	0	0	0	1	0	0	0	1	0	0	0	0	0	0	0	0	0	0	0	0	0	0	0	0	0
2	Metabolism	Carbohydrate m/tr	69055	-0.280156	1-deoxy-D-xylulose-5-phosphate reductoisomerase, C-terminal domain	1	1	1	0	0	0	0	1	0	1	1	0	0	0	0	0	0	0	0	0	0	0	0	0	0	0	0	0	0	0	0	0	0	0	0	0	0	0
2	Metabolism	Coenzyme m/tr	89562	-0.283263	RraA-like	1	6	3	0	0	0	2	4	0	0	0	1	1	0	1	1	1	1	0	1	1	0	0	0	0	0	0	0	0	0	2	0	0	0	0	0	0	0
2	Metabolism	Nucleotide m/tr	53590	-0.283443	Nucleoside hydrolase	4	12	5	2	2	4	1	4	1	0	0	2	2	3	1	1	1	2	0	1	2	2	2	2	3	3	1	1	3	3	3	0	0	0	0	0	0	0
2	Metabolism	Energy	51645	-0.289276	Malate synthase G	1	1	1	2	0	0	2	2	0	0	0	1	1	0	2	1	1	2	0	1	1	1	2	0	2	0	0	1	1	1	2	0	1	0	0	0	0	0
5	Processes_IC	Phospholipid m/tr	48537	-0.290961	Phospholipase C/P1 nuclease	0	5	5	0	3	9	2	0	0	1	3	2	0	0	0	0	0	0	0	2	1	0	0	0	0	0	0	0	0	0	0	1	0	0	0	0	0	0
2	Metabolism	Redox	53213	-0.292841	LigB subunit of an aromatic-ring-opening dioxygenase LigAB	2	2	1	1	1	0	6	1	0	0	0	1	2	1	0	1	1	2	0	1	2	0	0	0	1	0	0	0	0	0	4	0	0	0	0	0	0	0
6	Regulation	Signal transduction	47446	-0.297022	Signal peptide-binding domain	2	3	4	2	1	1	2	2	2	1	1	1	1	1	1	1	1	1	1	1	1	1	1	1	2	1	1	1	1	1	1	1	1	1	1	0	1	1
6	Regulation	DNA-binding	82061	-0.305655	BAH domain	0	0	0	0	0	0	0	0	0	0	0	1	0	0	2	1	1	1	0	0	0	0	0	0	0	0	0	0	0	0	0	0	0	0	0	0	0	0
6	Regulation	Signal transduction	47384	-0.306041	Homodimeric domain of signal transducing histidine kinase	7	11	7	11	0	0	1	1	0	0	0	8	11	1	1	1	2	4	0	5	5	0	0	1	2	0	0	0	0	0	10	0	0	0	0	0	0	0
0	General	General	49863	-0.31139	Hyaluronate lyase-like, C-terminal domain	0	0	0	0	2	3	0	0	0	0	0	0	0	0	1	1	2	0	0	1	0	0	0	0	0	0	0	0	0	0	0	0	0	0	0	0	0	0
2	Metabolism	Other enzymes	64158	-0.311923	2,3-Bisphosphoglycerate-independent phosphoglycerate mutase, substrate-binding domain	1	5	2	0	1	1	0	0	2	0	0	1	1	0	0	0	0	0	1	1	0	1	1	0	0	0	0	0	0	0	0	0	0	0	0	0	0	0
2	Metabolism	Other enzymes	54626	-0.317162	Chalcone isomerase	2	7	6	1	0	0	1	1	0	0	0	1	1	1	2	1	1	1	0	1	1	0	0	0	0	0	0	0	0	0	0	0	0	0	0	0	0	0
2	Metabolism	Carbohydrate m/tr	52279	-0.320336	Beta-D-glucan exohydrolase, C-terminal domain	0	18	16	1	0	0	27	1	1	0	0	8	18	1	0	2	2	5	0	9	3	0	0	0	0	0	0	0	0	0	1	0	0	0	0	0	0	0
3	Other	Unknown function	89957	-0.322471	MTH1187/YkoF-like	0	0	0	0	0	0	0	0	0	0	0	1	0	0	1	1	0	1	0	0	1	0	0	0	0	0	0	0	0	0	0	0	0	0	0	0	0	0
5	Processes_IC	Protein modification	81923	-0.324715	Double Clp-N motif	7	14	17	1	1	1	1	5	12	2	3	1	1	1	1	1	1	1	1	1	2	0	0	0	0	0	0	0	0	0	0	0	0	0	0	0	0	0
1	Information	Transcription	51219	-0.332505	TRAP-like	3	1	2	1	0	0	1	5	0	0	0	2	1	0	0	0	0	1	0	1	0	0	0	0	0	0	0	0	0	0	0	0	0	0	0	0	0	0
2	Metabolism	Other enzymes	55234	-0.333094	Cyanase C-terminal domain	0	1	1	0	0	0	0	1	0	0	0	1	1	0	0	0	0	0	0	1	1	0	0	0	0	0	0	0	0	0	0	0	0	0	0	0	0	0
2	Metabolism	Coenzyme m/tr	51726	-0.335648	UROD/MetE-like	4	6	5	3	1	1	3	2	0	0	1	4	3	2	2	2	2	2	0	5	3	0	0	2	1	1	1	1	1	1	2	1	1	1	1	1	1	1
0	General	Protein interaction	51395	-0.343825	FMN-linked oxidoreductases	19	33	22	15	7	10	41	15	7	3	4	14	26	10	9	12	15	15	2	18	14	14	17	7	12	7	8	6	8	9	16	8	8	8	6	8	7	8
2	Metabolism	E- transfer	56425	-0.346513	Succinate dehydrogenase/fumarate reductase flavoprotein, catalytic domain	2	3	3	1	4	5	3	3	0	1	1	3	5	2	4	2	4	1	0	3	2	3	3	1	1	2	1	1	1	1	3	1	1	1	1	1	2	3
2	Metabolism	Other enzymes	75005	-0.359772	Arabinanase/levansucrase/invertase	7	17	12	1	0	7	12	4	0	0	0	8	20	2	1	1	1	1	0	4	7	0	0	1	0	0	0	1	0	0	1	2	0	0	0	0	0	0
2	Metabolism	Other enzymes	110581	-0.362676	Indigoidine synthase A-like (Pfam 04227)	1	2	1	1	0	0	1	1	1	0	0	1	1	1	0	1	1	1	0	1	1	2	1	1	1	1	0	0	1	1	1	1	0	0	0	0	0	0
2	Metabolism	Other enzymes	54111	-0.365134	Urease, gamma-subunit	0	0	1	0	0	0	1	1	0	0	0	1	1	1	0	0	0	0	0	1	1	0	0	0	1	0	0	0	0	0	0	0	0	0	0	0	0	0
2	Metabolism	Other enzymes	51278	-0.365134	Urease, beta-subunit	0	0	1	0	0	0	1	1	0	0	0	1	1	1	0	0	0	0	0	1	1	0	0	0	1	0	0	0	0	0	0	0	0	0	0	0	0	0
6	Regulation	Signal transduction	82653	-0.369287	Probable GTPase Der, C-terminal domain	2	2	2	1	1	1	1	1	0	1	2	0	0	0	0	0	0	0	0	0	0	0	0	0	0	0	0	0	0	0	0	0	0	0	0	0	0	0
2	Metabolism	Redox	111430	-0.371367	YAP1 redox domain	0	0	0	0	0	0	0	0	0	0	0	1	1	1	3	1	1	1	0	2	0	0	0	0	0	0	0	0	0	0	0	0	0	0	0	0	0	0
6	Regulation	DNA-binding	57701	-0.37215	Zn2/Cys6 DNA-binding domain	0	0	0	3	0	0	0	1	0	0	0	88	198	29	54	59	72	50	0	38	88	0	0	0	0	0	0	0	0	0	0	0	0	0	0	0	0	0
2	Metabolism	Nucleotide m/tr	51366	-0.377917	Ribulose-phoshate binding barrel	9	26	16	3	2	3	9	13	2	2	4	8	8	7	10	8	8	7	1	7	6	2	3	2	4	3	4	3	2	3	7	1	2	3	1	2	3	3
2	Metabolism	Other enzymes	89623	-0.380468	Ribose/Galactose isomerase RpiB/AlsB	0	1	1	0	1	1	0	0	1	0	0	1	1	0	0	0	0	1	0	0	1	0	0	0	1	0	0	0	0	0	0	0	0	0	0	0	0	0
2	Metabolism	Other enzymes	89550	-0.395056	PHP domain-like	1	4	2	3	0	0	2	0	2	1	1	2	2	2	2	2	2	3	2	2	2	1	1	1	2	1	1	1	1	0	1	1	1	1	1	1	1	1
1	Information	Translation	101489	-0.404348	Eukaryotic initiation factor 4f subunit eIF4g, eIF4e-binding domain	0	0	0	0	0	0	0	0	0	0	0	1	1	1	2	1	1	0	0	1	1	0	0	0	0	0	0	0	0	0	0	0	0	0	0	0	0	0
3	Other	Unknown function	111038	-0.405144	YjbQ-like (Pfam 01894)	3	2	1	0	0	0	1	2	1	0	0	1	1	1	0	0	1	1	0	0	1	0	0	1	1	1	0	0	0	0	0	0	0	0	0	0	0	0
2	Metabolism	Amino acids m/tr	48600	-0.418012	Chorismate mutase II	1	4	3	0	0	0	1	1	0	0	0	1	1	1	1	1	1	1	0	2	2	0	0	0	0	0	0	0	0	0	0	0	0	0	0	0	0	0
3	Other	Unknown function	64167	-0.422251	SurE-like	2	2	2	0	0	0	0	0	0	0	0	1	3	0	1	1	3	4	0	4	2	0	0	0	0	0	0	0	0	0	0	0	0	0	0	0	0	0
2	Metabolism	E- transfer	56014	-0.426748	Sulfite reductase hemoprotein (SiRHP), domains 2 and 4	3	5	4	0	0	0	2	4	0	1	1	2	2	1	1	2	1	1	0	2	2	0	0	0	0	0	0	0	0	0	2	0	0	0	0	0	0	0
6	Regulation	Other regulatory function	57879	-0.430298	Zinc domain conserved in yeast copper-regulated transcription factors	0	0	0	0	0	0	0	0	1	0	0	2	1	2	3	2	2	2	0	3	0	0	0	0	0	0	0	0	0	0	0	0	0	0	0	0	0	0
2	Metabolism	Other enzymes	56322	-0.431441	ADC synthase	4	7	6	0	0	0	2	3	0	0	1	3	2	2	2	2	2	2	0	2	2	0	0	0	1	0	0	0	0	0	1	0	0	0	0	0	0	0
2	Metabolism	Coenzyme m/tr	52121	-0.444312	Lumazine synthase	1	1	1	0	0	0	4	1	0	0	0	1	1	1	1	1	1	1	0	1	1	0	0	0	1	0	0	0	0	0	0	0	0	0	0	0	0	0
2	Metabolism	Other enzymes	53056	-0.448158	beta-carbonic anhydrase, cab	4	6	6	2	0	1	3	0	1	0	0	3	2	1	1	1	2	1	0	4	1	2	2	1	1	1	0	0	0	0	1	0	0	0	0	0	0	0
2	Metabolism	Redox	55124	-0.44886	Sulfite reductase, domains 1 and 3	2	4	2	0	0	0	2	2	0	0	0	2	1	1	1	2	1	1	0	2	2	0	0	0	0	0	0	0	0	0	1	0	0	0	0	0	0	0
6	Regulation	DNA-binding	54616	-0.453637	DNA-binding domain of Mlu1-box binding protein MBP1	0	0	0	0	0	0	0	0	0	0	0	5	5	4	5	4	6	5	0	4	4	0	0	0	0	0	0	0	0	0	0	0	0	0	0	0	0	0
2	Metabolism	Other enzymes	75615	-0.454924	Siroheme synthase middle domains-like	0	0	0	0	0	0	0	0	0	0	0	2	2	2	2	2	2	2	0	2	2	0	0	0	1	0	0	0	0	0	0	0	0	0	0	0	0	0
2	Metabolism	Redox	53323	-0.454953	Pyruvate-ferredoxin oxidoreductase, PFOR, domain III	1	0	0	0	0	0	1	1	2	0	0	1	1	1	1	1	1	0	0	1	1	0	0	0	0	0	0	0	0	0	1	0	0	0	0	0	0	0
2	Metabolism	Other enzymes	110921	-0.478447	2-isopropylmalate synthase LeuA, allosteric (dimerisation) domain	2	2	2	0	0	0	1	2	0	0	0	1	1	1	2	2	2	1	0	1	1	0	0	0	0	0	0	0	0	0	1	0	0	0	0	0	0	0
2	Metabolism	Transferases	56214	-0.48218	4'-phosphopantetheinyl transferase	2	3	2	2	1	1	5	1	1	0	1	3	5	2	3	3	3	3	0	3	3	2	2	0	0	1	0	1	1	0	0	1	1	1	1	1	1	1
2	Metabolism	Other enzymes	69336	-0.485057	Alpha subunit of glutamate synthase, C-terminal domain	2	3	3	0	0	0	1	3	0	0	1	1	1	1	1	1	1	1	0	1	1	1	1	1	1	1	0	0	0	0	0	0	0	0	0	0	0	0
2	Metabolism	Other enzymes	56266	-0.500331	DmpA/ArgJ-like	0	2	1	1	0	2	1	1	0	0	0	1	2	1	1	1	1	2	0	1	1	0	0	1	1	0	0	0	0	0	1	0	0	0	0	0	0	0
2	Metabolism	Transferases	53790	-0.530351	Tetrapyrrole methylase	3	4	3	1	2	2	3	3	1	1	1	2	2	2	2	2	3	2	1	2	2	1	1	2	2	1	1	1	1	1	1	1	1	1	1	1	1	1
2	Metabolism	Coenzyme m/tr	51391	-0.537901	Thiamin phosphate synthase	2	1	1	0	1	0	0	1	0	0	1	1	1	1	1	1	1	1	0	1	1	1	0	0	0	0	0	0	0	0	1	0	0	0	0	0	0	0
2	Metabolism	Redox	46609	-0.560299	Fe,Mn superoxide dismutase (SOD), N-terminal domain	5	5	5	1	5	5	3	4	1	2	2	3	3	3	2	2	4	3	1	4	3	1	2	2	1	1	1	1	1	1	2	1	1	2	1	1	1	1
2	Metabolism	Redox	54719	-0.574337	Fe,Mn superoxide dismutase (SOD), C-terminal domain	6	5	5	2	6	6	2	3	1	2	2	3	3	3	3	3	5	4	1	4	3	1	2	2	1	1	1	1	1	1	2	1	1	2	1	1	1	1
2	Metabolism	Other enzymes	103263	-0.583342	Chorismate synthase, AroC	1	1	1	0	0	0	1	2	0	0	1	1	1	1	1	1	1	1	0	1	1	0	0	0	0	0	0	0	0	0	0	0	0	0	0	0	0	0
2	Metabolism	Coenzyme m/tr	55083	-0.595363	6-hydroxymethyl-7,8-dihydropterin pyrophosphokinase, HPPK	1	1	2	1	0	0	1	1	0	0	1	1	1	1	1	1	1	1	0	1	1	0	0	1	0	0	0	0	0	0	0	0	0	0	0	0	0	0
1	Information	Transcription	55154	-0.662859	mRNA triphosphatase CET1	0	0	0	1	2	2	1	0	1	1	1	1	1	1	2	1	1	1	1	1	1	0	0	0	0	0	0	0	0	0	0	0	0	0	0	0	0	0
